# Supplementary material for: The diversity of viral community in Sogatella furcifera revealed by meta-transcriptomics
Source: Front Microbiol. 2025 Jun 18;16:1617239. doi: 10.3389/fmicb.2025.1617239 (PMC12213551; doi:10.3389/fmicb.2025.1617239)
Supplement: Supplementary file 1 [file Table_1.xlsx]

## Sheet: Table S1
Table S1. Virus-like contigs and their classification											Table S1. Virus-like contigs and their classification
virus type	length	contig	pairwise identity	best hit	identity	aligned_length	aligned_coverage	length ratio	Completeness	taxid	ref_length	family	conserved domain	virus name	abbreviation	aa length	genome type	reference
novel	6320	14A.k119_26359	NA NA	MT862761.1	93.676	253	0.0400316	0.0297437	Fragment	212482	2763244	Iridoviridae	NNNNNNNA			136	dsDNA	MT862761.1 Invertebrate iridescent virus Kaz2018
novel	2515	14A.k119_53458	NA NA	MT862761.1	85.153	296	0.117694	0.0118363	Fragment	212482	2763244	Iridoviridae	NNNNNNNA			69	dsDNA	MT862761.1 Invertebrate iridescent virus Kaz2018
novel	2002	2A.k119_11828	NA NA	MT862761.1	67.1096	289	0.144356	0.00942197	Fragment	212482	2763244	Iridoviridae	NNNNNNNA			156	dsDNA	MT862761.1 Invertebrate iridescent virus Kaz2018
novel	1812	16A.k119_599	NA NA	MT862761.1	94.715	246	0.135762	0.00852778	Fragment	212482	2763244	Iridoviridae	NNNNNNNA			162	dsDNA	MT862761.1 Invertebrate iridescent virus Kaz2018
novel	1806	4A.k119_74249	NA NA	MT862761.1	89.811	262	0.145072	0.00849954	Fragment	212482	2763244	Iridoviridae	NNNNNNNA			45	dsDNA	MT862761.1 Invertebrate iridescent virus Kaz2018
novel	1703	4A.k119_23220	NA NA	MT862761.1	94.118	255	0.149736	0.0080148	Fragment	212482	2763244	Iridoviridae	Denso_VP4			179	dsDNA	MT862761.1 Invertebrate iridescent virus Kaz2018
novel	1662	4A.k119_60080	NA NA	MT862761.1	94.904	156	0.0938628	0.00782184	Fragment	212482	2763244	Iridoviridae	NNNNNNNA			28	dsDNA	MT862761.1 Invertebrate iridescent virus Kaz2018
novel	1642	5A.k119_39752	NA NA	MT862761.1	94.904	156	0.0950061	0.00772771	Fragment	212482	2763244	Iridoviridae	NNNNNNNA			NNNNA	dsDNA	MT862761.1 Invertebrate iridescent virus Kaz2018
novel	1568	14A.k119_103996	NA NA	MT862761.1	75.2525	222	0.141582	0.00737945	Fragment	212482	2763244	Iridoviridae	NNNNNNNA			56	dsDNA	MT862761.1 Invertebrate iridescent virus Kaz2018
novel	1550	5A.k119_58576	NA NA	MT862761.1	91.87	123	0.0793548	0.00729474	Fragment	212482	2763244	Iridoviridae	NNNNNNNA			191	dsDNA	MT862761.1 Invertebrate iridescent virus Kaz2018
novel	1476	2A.k119_81915	NA NA	MT862761.1	62.3654	170	0.115176	0.00694647	Fragment	212482	2763244	Iridoviridae	NNNNNNNA			71	dsDNA	MT862761.1 Invertebrate iridescent virus Kaz2018
novel	1437	4A.k119_70276	NA NA	MT862761.1	86.3812	281	0.195546	0.00676293	Fragment	212482	2763244	Iridoviridae	NNNNNNNA			39	dsDNA	MT862761.1 Invertebrate iridescent virus Kaz2018
novel	1424	16A.k119_141976	NA NA	MT862761.1	94.231	259	0.181882	0.00670174	Fragment	212482	2763244	Iridoviridae	NNNNNNNA			32	dsDNA	MT862761.1 Invertebrate iridescent virus Kaz2018
novel	1393	14A.k119_36774	NA NA	MT862761.1	96.124	129	0.0926059	0.00655585	Fragment	212482	2763244	Iridoviridae	NNNNNNNA			53	dsDNA	MT862761.1 Invertebrate iridescent virus Kaz2018
novel	1352	16A.k119_58660	NA NA	MT862761.1	77.7776	147	0.108728	0.00636289	Fragment	212482	2763244	Iridoviridae	NNNNNNNA			50	dsDNA	MT862761.1 Invertebrate iridescent virus Kaz2018
novel	1319	16A.k119_62811	NA NA	MT862761.1	81.4156	183	0.138741	0.00620758	Fragment	212482	2763244	Iridoviridae	NNNNNNNA			39	dsDNA	MT862761.1 Invertebrate iridescent virus Kaz2018
novel	1294	16A.k119_8105	NA NA	MT862761.1	80.9044	288	0.222566	0.00608993	Fragment	212482	2763244	Iridoviridae	NNNNNNNA			41	dsDNA	MT862761.1 Invertebrate iridescent virus Kaz2018
novel	1271	14A.k119_43517	NA NA	MT862761.1	94.144	222	0.174666	0.00598168	Fragment	212482	2763244	Iridoviridae	NNNNNNNA			77	dsDNA	MT862761.1 Invertebrate iridescent virus Kaz2018
novel	1235	14A.k119_53525	NA NA	MT862761.1	95.192	104	0.0842105	0.00581226	Fragment	212482	2763244	Iridoviridae	NNNNNNNA			37	dsDNA	MT862761.1 Invertebrate iridescent virus Kaz2018
novel	1211	2A.k119_63451	NA NA	MT862761.1	88.7255	182	0.150289	0.00569931	Fragment	212482	2763244	Iridoviridae	NNNNNNNA			79	dsDNA	MT862761.1 Invertebrate iridescent virus Kaz2018
novel	1207	16A.k119_111902	NA NA	MT862761.1	81.2258	292	0.241922	0.00568048	Fragment	212482	2763244	Iridoviridae	NNNNNNNA			24	dsDNA	MT862761.1 Invertebrate iridescent virus Kaz2018
novel	1180	16A.k119_44668	NA NA	MT862761.1	92.04	200	0.169492	0.00555341	Fragment	212482	2763244	Iridoviridae	NNNNNNNA			45	dsDNA	MT862761.1 Invertebrate iridescent virus Kaz2018
novel	1160	16A.k119_21777	NA NA	AF303741.1	86.087	295	0.25431	0.00545929	Fragment	212482	176652	Iridoviridae	NNNNNNNA			NNNNA	dsDNA	AF303741.1 Chilo iridescent virus complete genome
novel	1111	16A.k119_149507	NA NA	MT862761.1	93.227	249	0.224122	0.00522868	Fragment	212482	2763244	Iridoviridae	NNNNNNNA			NNNNA	dsDNA	MT862761.1 Invertebrate iridescent virus Kaz2018
novel	1101	16A.k119_44152	NA NA	MT862761.1	94.366	142	0.128974	0.00518162	Fragment	212482	2763244	Iridoviridae	NNNNNNNA			NNNNA	dsDNA	MT862761.1 Invertebrate iridescent virus Kaz2018
novel	1088	16A.k119_110327	NA NA	MT862761.1	92.135	89	0.0818015	0.00512043	Fragment	212482	2763244	Iridoviridae	NNNNNNNA			NNNNA	dsDNA	MT862761.1 Invertebrate iridescent virus Kaz2018
novel	1081	3A.k119_27206	NA NA	MT862761.1	95.798	119	0.110083	0.00508749	Fragment	212482	2763244	Iridoviridae	NNNNNNNA			26	dsDNA	MT862761.1 Invertebrate iridescent virus Kaz2018
novel	1061	15A.k119_29007	NA NA	MT862761.1	93.411	258	0.243167	0.00499336	Fragment	212482	2763244	Iridoviridae	NNNNNNNA			73	dsDNA	MT862761.1 Invertebrate iridescent virus Kaz2018
novel	1058	16A.k119_36242	NA NA	MT862761.1	91.188	257	0.242911	0.00497925	Fragment	212482	2763244	Iridoviridae	NNNNNNNA			NNNNA	dsDNA	MT862761.1 Invertebrate iridescent virus Kaz2018
novel	1053	2A.k119_66618	NA NA	MT862761.1	90.7411	170	0.161443	0.00495571	Fragment	212482	2763244	Iridoviridae	NNNNNNNA			NNNNA	dsDNA	MT862761.1 Invertebrate iridescent virus Kaz2018
novel	1039	16A.k119_44455	NA NA	MT862761.1	93.182	262	0.252166	0.00488983	Fragment	212482	2763244	Iridoviridae	NNNNNNNA			33	dsDNA	MT862761.1 Invertebrate iridescent virus Kaz2018
novel	1028	16A.k119_108691	NA NA	MT862761.1	85.2072	295	0.286965	0.00483806	Fragment	212482	2763244	Iridoviridae	NNNNNNNA			NNNNA	dsDNA	MT862761.1 Invertebrate iridescent virus Kaz2018
novel	1025	15A.k119_135346	NA NA	MT862761.1	92.748	261	0.254634	0.00482394	Fragment	212482	2763244	Iridoviridae	NNNNNNNA			46	dsDNA	MT862761.1 Invertebrate iridescent virus Kaz2018
novel	1000	16A.k119_69353	NA NA	MT862761.1	92.513	187	0.187	0.00470628	Fragment	212482	2763244	Iridoviridae	NNNNNNNA			146	dsDNA	MT862761.1 Invertebrate iridescent virus Kaz2018
known	2687	3A.k119_72358	at +/96.70%	KJ566583.1	96.804	1812	0.674358	1.478	Fragment	1818	1487700	Nudiviridae	DEXQc_UvrD EVE			336	dsDNA	KJ566583.1 Nilaparvata lugens endogenous nudivirus isolate Hangzhou helicase 2 gene, complete cds
known	1487	3A.k119_76208	at +/98.34%	KJ566524.1	98.341	1386	0.932078	1.07287	Fragment	1386	1487700	Nudiviridae	NNNNNNNA EVE			466	dsDNA	KJ566524.1 Nilaparvata lugens endogenous nudivirus isolate Hangzhou flap endonuclease gene, complete cds
known	2788	KJ566528_assembled	at +/80.84%	KJ566528.1	97.156	2578	0.924677	1.07066	Fragment	2604	1487700	Nudiviridae	POLBc EVE			929	dsDNA	KJ566528.1 Nilaparvata lugens endogenous nudivirus isolate Hangzhou DNAPOL gene, complete cds
known	1146	3A.k119_59924	at -/94.92%	KJ566530.1	96.516	1052	0.917976	1.05817	Fragment	1083	1487700	Nudiviridae	RNRR2 EVE			368	dsDNA	KJ566530.1 Nilaparvata lugens endogenous nudivirus isolate Hangzhou RR2 gene, complete cds
known	1859	3A.k119_97129	at -/95.97%	KJ566552.1	98.776	1797	0.966649	0.469089	Fragment	3963	1487700	Nudiviridae	NNNNNNNA			618	dsDNA	KJ566552.1 Nilaparvata lugens endogenous nudivirus isolate Hangzhou helicase gene, complete cds
novel	1244	15A.k119_219028	NA NA	NC_055571.1	38.7501	480	0.385852	0.0116193	Fragment	107063	2509616	Nudiviridae	Baculo_p74			208	dsDNA	NC_055571.1 Homarus gammarus nudivirus isolate 52S104HLG2, complete genome_x0001_MK439999.1 Homarus gammarus nudivirus isolate 52S104HLG2
novel	1341	15A.k119_92806	NA NA	KJ184318.1	44.9817	523	0.390007	0.0112088	Fragment	119638	1529056	Nudiviridae	NNNNNNNA			256	dsDNA	KJ184318.1 Penaeus monodon nudivirus, complete genome
novel	1108	15A.k119_89545	NA NA	MW484891.1	43.7346	727	0.656137	0.0102473	Fragment	108126	2904783	Nudiviridae	Baculo_p74_N			369	dsDNA	MW484891.1 Macrobrachium rosenbergii nudivirus isolate CN-SL2011
novel	1331	15A.k119_6268	NA NA	MZ311577.1	45.1298	918	0.689707	0.0100781	Fragment	132068	2880838	Nudiviridae	RNAP_largest_subunit_N			421	dsDNA	MZ311577.1 Crangon crangon nudivirus isolate AN1
novel	1162	15A.k119_217187	NA NA	MZ311577.1	40.7306	784	0.674699	0.0087985	Fragment	132068	2880838	Nudiviridae	PIF2			285	dsDNA	MZ311577.1 Crangon crangon nudivirus isolate AN1
novel	1114	15A.k119_165898	NA NA	JN418988.1	41.9847	393	0.352783	0.00480958	Fragment	231621	1128424	Nudiviridae	NNNNNNNA			178	dsDNA	JN418988.1 Helicoverpa zea nudivirus 2, complete genome
novel	1104	15A.k119_119520	NA NA	JN418988.1	40.6251	384	0.347826	0.00476641	Fragment	231621	1128424	Nudiviridae	DNA_BRE_C			291	dsDNA	JN418988.1 Helicoverpa zea nudivirus 2, complete genome
novel	2063	15A.k119_200324	NA NA	MT129732.1	55.2634	603	0.292293	1.31821	Fragment	1565	2716653	Partitiviridae	RdRP_1			92	dsRNA	MT129732.1 Pennypacker partiti-like virus strain GUNCaV_DN27884-80 RNA-dependent RNA polymerase gene, complete cds
novel	1642	2A.k119_112704	NA NA	MN661054.1	36.688	463	0.281973	1.04987	Fragment	1564	2689326	Partitiviridae	NNNNNNNA			142	dsRNA	MN661054.1 Atrato Partiti-like virus 1 strain Mati 1755-173 segment 2 genomic sequence
novel	1067	4A.k119_90201	NA NA	MN661054.1	38.0956	643	0.602624	0.682225	Fragment	1564	2689326	Partitiviridae	NNNNNNNA			184	dsRNA	MN661054.1 Atrato Partiti-like virus 1 strain Mati 1755-173 segment 2 genomic sequence
novel	4399	15A.k119_167872:1-4399	NA NA	MG600111.1	38.4615	1560	0.354626	1.12679	Complete	3904	2116342	Reoviridae	Orbi_VP1	Yunnan Sogatella furcifera reo-like virus	YSReoV	1445	dsRNA	MG600111.1 Wenling scaldfish reovirus strain XDXMC35344 RNA-dependent RNA polymerase gene, complete cds
novel	3258	6A.k119_95109	NA NA	MW826526.1	43.243	222	0.06814	1.01908	Fragment	3197	2585267	Reoviridae	NNNNNNNA			301	dsRNA	MW826526.1 Reoviridae sp. isolate YSN13 genomic sequence
novel	3888	14A.k119_86022	NA NA	DQ192235.1	39.0805	783	0.201389	0.932374	Fragment	4170	352248	Reoviridae	NNNNNNNA			121	dsRNA	DQ192235.1 Operophtera brumata reovirus segment 1, complete sequence
novel	2038	16A.k119_66051	NA NA	MN764140.1	42.667	225	0.110402	0.457978	Fragment	4450	2771483	Reoviridae	NNNNNNNA			165	dsRNA	MN764140.1 Thrips tabaci associated reovirus 1 isolate THR-E_DN18567 segment RNA1 putative RNA dependent RNA polymerase gene, complete cds
novel	1066	2A.k119_114151	NA NA	MW199264.1	44.8	375	0.351782	0.254658	Fragment	4186	2585267	Reoviridae	NNNNNNNA			134	dsRNA	MW199264.1 Reoviridae sp. isolate L6o RNA-dependent RNA polymerase gene, complete cds
known	2853	15A.k119_65825	at -/98.87%	KX884652.1	98.8535	2427	0.850683	1.18925	Complete	2399	104580	Sedoreoviridae	seadorna_VP3			740	dsRNA	KX884652.1 Kadipiro virus strain QTM27331 Kadipiro VP3 gene, complete cds
known	1353	15A.k119_174319	at +/86.04%	KX884657.1	89.4676	1255	0.927568	1.17346	Complete	1153	104580	Sedoreoviridae	seadorna_dsRNA			235	dsRNA	KX884657.1 Kadipiro virus strain QTM27331 Kadipiro VP8 gene, complete cds
known	1002	15A.k119_137490	at +/95.49%	KX884659.1	96.273	939	0.937126	1.05142	Complete	953	104580	Sedoreoviridae	Seadorna_Vp10			261	dsRNA	KX884659.1 Kadipiro virus strain QTM27331 Kadipiro VP10 gene, complete cds
known	3853	15A.k119_142533	at -/87.74%	KX884650.1	87.995	3713	0.963665	1.02939	Complete	3743	104580	Sedoreoviridae	seadorna_RNAP	Kadipiro virus	KadiV	1230	dsRNA	KX884650.1 Kadipiro virus strain QTM27331 RNA-dependent RNA polymerase gene, complete cds
known	1724	15A.k119_96908	at +/88.24%	KX884655.1	89.245	1653	0.958817	1.01412	Complete	1700	104580	Sedoreoviridae	seadorna_VP5			507	dsRNA	KX884655.1 Kadipiro virus strain QTM27331 Kadipiro VP6 gene, complete cds
known	3061	15A.k119_102938	at -/97.37%	KX884651.1	97.9652	3015	0.984972	1.0079	Complete	3037	104580	Sedoreoviridae	seadorna_VP2			969	dsRNA	KX884651.1 Kadipiro virus strain QTM27331 Kadipiro VP2 gene, complete cds
known	1297	15A.k119_219605	at -/89.74%	KX884656.1	93.053	1238	0.95451	1.00777	Complete	1287	104580	Sedoreoviridae	Seadorna_VP7			348	dsRNA	KX884656.1 Kadipiro virus strain QTM27331 Kadipiro VP7 gene, complete cds
known	2093	15A.k119_218364:23-2115	at +/98.81%	KX884653.1	98.806	2093	1	0.975758	Complete	2145	104580	Sedoreoviridae	seadorna_VP4			629	dsRNA	KX884653.1 Kadipiro virus strain QTM27331 Kadipiro VP4 gene, complete cds
known	1044	15A.k119_74236:114-1157	at +/93.87%	KX884658.1	93.87	1044	1	0.97026	Complete	1076	104580	Sedoreoviridae	seadorna_VP8			304	dsRNA	KX884658.1 Kadipiro virus strain QTM27331 Kadipiro VP9 gene, complete cds
known	1885	15A.k119_58916:1406-3290	at +/97.88%	KX884654.1	97.878	1885	1	0.967163	Complete	1949	104580	Sedoreoviridae	Seadorna_VP6			564	dsRNA	KX884654.1 Kadipiro virus strain QTM27331 Kadipiro VP5 gene, complete cds
novel	1033	3A.k119_1615	NA NA	GU437827.1	37.1427	525	0.508228	0.230838	Fragment	4475	411854	Sedoreoviridae	NNNNNNNA			88	dsRNA	GU437827.1 Homalodisca vitripennis reovirus isolate Tifton4 segment 1, complete sequence
novel	4233	2A.k119_55377	NA NA	MW798178.1	42.2717	911	0.215214	1.99858	Fragment	6659	2838392	Totiviridae	DDE_1			339	dsRNA	KX882955.1 Hubei toti-like virus 21 strain CC64629 hypothetical protein 1 and hypothetical protein 2 genes, complete cds
novel	7169	2A.k119_121836	NA NA	MT138172.1	44.8163	2567	0.358069	1.03077	Complete	6955	1955172	Totiviridae	RdRP_4	Yunnan Sogatella furcifera toti-like virus	YSTotiV	1258	dsRNA	MT138172.1 Totiviridae sp. isolate bsk136shi17 genomic sequence
known	6302	14A.k119_40194	at +/82.48% 16A.k119_74649	MZ209751.1	82.492	6154	0.976515	1.02438	Complete	6152	2905260	Totiviridae	RdRP_4	Sanya totivirus 13	STotiV13	1090	dsRNA	MZ209751.1 Sanya totivirus 13 isolate BBFSFY339, complete genome
known	6163	1A.k119_59528:925-7087	at +/95.26%	MZ209749.1	95.262	6163	1	0.99838	Complete	6173	2905273	Totiviridae	RNA_dep_RNAP	Fushun totivirus 5	FTotiV5	1082	dsRNA	MZ209749.1 Fushun totivirus 5 isolate BBFSFY197, complete genome
known	5701	15A.k119_177113	at +/96.33%	MZ209609.1	96.352	5701	1	0.902057	Complete	6320	2082585	Totiviridae	RdRP_4	Sogatella furcifera totivirus 1	SFTotiV1	1126	dsRNA	MZ209609.1 Sogatella furcifera totivirus 1 isolate BBTJFY143691, complete genome
novel	1578	14A.k119_92598	NA NA	MW798178.1	38.652	846	0.536122	0.745042	Fragment	2118	2838392	Totiviridae	NNNNNNNA			248	dsRNA	MW798178.1 Kamu toti-like virus 1 isolate NGO10 hypothetical protein (hypothetical protein) gene, complete cds
novel	1533	14A.k119_101335	NA NA	MW798178.1	31.1474	732	0.477495	0.723796	Fragment	2118	2838392	Totiviridae	NNNNNNNA			195	dsRNA	MW798178.1 Kamu toti-like virus 1 isolate NGO10 hypothetical protein (hypothetical protein) gene, complete cds
novel	1473	3A.k119_5968	NA NA	MW798178.1	41.6403	911	0.618466	0.695467	Fragment	2118	2838392	Totiviridae	NNNNNNNA			274	dsRNA	MW798178.1 Kamu toti-like virus 1 isolate NGO10 hypothetical protein (hypothetical protein) gene, complete cds
known	2576	16A.k119_134009	at +/97.40%	MZ209609.1	97.399	2576	1	0.407595	Fragment	6320	2082585	Totiviridae	NNNNNNNA			715	dsRNA	MZ209609.1 Sogatella furcifera totivirus 1 isolate BBTJFY143691, complete genome
novel	1826	2A.k119_52038	NA NA	LC026053.1	40.5941	1482	0.81161	0.320126	Fragment	5704	1608533	Totiviridae	NNNNNNNA			522	dsRNA	LC026053.1 Camponotus yamaokai virus genomic RNA, complete genome
novel	1153	4A.k119_65156	NA NA	LC101918.1	42.9999	891	0.772767	0.20182	Fragment	5713	1765754	Totiviridae	NNNNNNNA			183	dsRNA	LC101918.1 Camponotus nipponicus virus genes for capsid protein, RdRp, complete cds, strain: SS-2014a
novel	5804	15A.k119_162680	NA NA	GU979419.1	42.7026	2608	0.449345	0.729971	Fragment	7951	862943		RdRP_4			912	dsRNA	GU979419.1 Spissistilus festinus virus 1, complete genome
novel	1325	2A.k119_31671	NA NA	MW288222.1	44.6157	390	0.29434	0.841804	Near-complete	1574	2792548	Phenuiviridae	Tenui_N			379	RNA	MW288222.1 Hymenopteran phenui-related virus OKIAV275 segment S nucleoprotein gene, complete cds
novel	1368	4A.k119_87126	NA NA	MN167502.1	41.3462	312	0.22807	0.831611	Near-complete	1645	2600347	Phenuiviridae	NNNNNNNA			101	RNA	MN167502.1 Browner virus S protein gene, complete cds
novel	2845	2A.k119_28984	NA NA	KX884736.1	37.313	201	0.0706503	2.11367	Fragment	1346	1922897		NNNNNNNA			91	RNA	KX884736.1 Hubei insect virus 1 strain arthropodmix14045 nucleoprotein gene, complete cds
novel	3083	5A.k119_26451	16A.k119_138080, 14A.k119_656	MN371235.1	49.0373	1451	0.470645	1.38811	Complete	2221	2656654		NNNNNNNA			222	RNA	MN371235.1 Hanyang virus isolate spider134577 segment 5 genomic sequence
novel	1041	6A.k119_15948:97-1137	NA NA	MZ771203.1	34.6775	372	0.357349	1.33291	Complete	781	2050579		Tenui_N			299	RNA	MZ771203.1 Bunyavirales sp. isolate BA clone BA1 segment S nucleocapsid protein gene, partial cds
novel	2984	14A.k119_119896	NA NA	MW239226.1	54.2045	2104	0.705094	1.26227	Complete	2364	2585031		ps-ssRNAv_Solemoviridae_RdRp	Guangxi Sogatella furcifera solemo-like virus 1	GSSoleV1	526	RNA	MW239226.1 Riboviria sp. isolate DuskyWarbler62con22 hypothetical protein 1 gene, complete cds; and hypothetical protein 2 gene, partial cds
novel	3301	16A.k119_5970	NA NA	MW239417.1	48.9363	1629	0.493487	1.19558	Complete	2761	2585031		ps-ssRNAv_Solemoviridae_RdRp	Yunnan Sogatella furcifera solemo-like virus 1	YSSoleV1	605	RNA	MW239417.1 Riboviria sp. isolate Red-breastedFlycatcher133con23 hypothetical protein 1 and hypothetical protein 2 genes, partial cds
novel	2994	16A.k119_140137	NA NA	MW239330.1	41.2225	1669	0.557448	1.13711	Complete	2633	2585031		ps-ssRNAv_Barnaviridae_RdRp	Yunnan Sogatella furcifera solemo-like virus	YSSoleV3	541	RNA	MW239330.1 Riboviria sp. isolate willowwarbler174con39 hypothetical protein 1 gene, complete cds; and hypothetical protein 2 gene, partial cds
novel	1498	15A.k119_37393	NA NA	KX883040.1	37.821	468	0.312417	1.06619	Complete	1405	1922709		Capsid-VNN	GSSoleV1, S2		399	RNA	KX883040.1 Beihai sphaeromadae virus 3 strain BHTSS17005 capsid protein gene, complete cds
novel	3421	4A.k119_108656	NA NA	KX883609.1	49.7058	1797	0.525285	1.02702	Complete	3331	1923506		ps-ssRNAv_Botourmiaviridae_RdRp	Fujian Sogatella furcifera botourmia-like virus	FSBotoV	1091	RNA	KX883609.1 Wenling narna-like virus 6 strain WLJQ100912 RNA-dependent RNA polymerase gene, partial cds
novel	4695	6A.k119_8855	6A.k119_31803	MN784080.1	49.0139	3444	0.733546	1.02199	Complete	4594	2714905		Capsid-VNN			1100	RNA	MN784080.1 Smithfield permutotetra-like virus strain SmPLV 205542 hypothetical protein gene, partial cds; and hypothetical protein gene, complete cds
novel	1519	6A.k119_93016	NA NA	KX884148.1	61.2905	306	0.201448	1.00132	Fragment	1517	1923045		NNNNNNNA			91	RNA	KX884148.1 Hubei partiti-like virus 38 strain SCM245982 RdRp gene, complete cds
novel	1439	6A.k119_40767	NA NA	KX884130.1	54.4555	1291	0.897151	0.996537	Complete	1444	1923054		RdRP_1	Liaoning Sogatella furcifera partit-like virus	LSPartV	479	RNA	KX884130.1 Hubei partiti-like virus 46 strain QTM26281 RdRp gene, complete cds
novel	1579	4A.k119_29041	NA NA	KY634873.1	51.5862	1161	0.735275	0.977709	Complete	1615	2081617		NNNNNNNA			445	RNA	KY634873.1 Nai virus isolate pool-seq_I_1 segment 3 hypothetical protein mRNA, complete cds
novel	1571	16A.k119_93519	NA NA	MW052088.1	50	430	0.273711	0.892107	Near-complete	1761	2796640	YSSoleV3	Viral_coat			241	RNA	MW052088.1 Wifsystermes virus isolate 4v_2 segment 2 putative coat protein and hypothetical protein genes, complete cds
novel	1566	3A.k119_68671	NA NA	MW052088.1	50.6851	445	0.284163	0.889267	Near-complete	1761	2796640	YSSoleV3	Viral_coat			258	RNA	MW052088.1 Wifsystermes virus isolate 4v_2 segment 2 putative coat protein and hypothetical protein genes, complete cds
novel	1172	2A.k119_72904	NA NA	MF348204.1	42.6356	387	0.330205	0.831206	Fragment	1410	1923700		NNNNNNNA			148	RNA	MF348204.1 Wuhan fly virus 6 isolate NcS segment RNA 2, complete sequence
novel	2353	14A.k119_38552	NA NA	KX883003.1	41.0057	1134	0.481938	0.817298	Near-complete	2879	1922763		Flavi_DEAD			687	RNA	KX883003.1 Changjiang Jingmen-like virus strain CJLX28200 NS3-like protein gene, complete cds
novel	1323	4A.k119_65986	NA NA	KY634871.1	57.7962	1230	0.929705	0.795072	Fragment	1664	2081617		NNNNNNNA			415	RNA	KY634871.1 Nai virus isolate pool-seq_I_1 segment 1 hypothetical protein mRNA, complete cds
novel	1404	15A.k119_78959	NA NA	KX884051.1	72.414	87	0.0619658	0.795017	Fragment	1766	1923726		NNNNNNNA			186	RNA	KX884051.1 Wuhan insect virus 22 strain arthropodmix13806 segment Seg 2 hypothetical protein gene, complete cds_x0001_KX884172.1 Wuhan insect virus 22 strain spider98584 segment Seg 2 hypothetical protein gene, complete cds_x0001_KX884222.1 Wuhan insect virus 22 strain WHZM10073 segment Seg 2 hypothetical protein gene, complete cds
novel	1412	2A.k119_94647	NA NA	KX884785.1	43.9395	198	0.140227	0.759957	Fragment	1858	1922846		NNNNNNNA			48	RNA	KX884785.1 Hubei bunya-like virus 13 strain QTM27285 putative nucleoprotein gene, complete cds
novel	1660	6A.k119_24687	NA NA	MN371235.1	50.5884	694	0.418072	0.747411	Fragment	2221	2656654		NNNNNNNA			174	RNA	MN371235.1 Hanyang virus isolate spider134577 segment 5 genomic sequence
novel	1100	2A.k119_123768	NA NA	KX884148.1	64.1975	243	0.220909	0.725115	Fragment	1517	1923045		NNNNNNNA			75	RNA	KX884148.1 Hubei partiti-like virus 38 strain SCM245982 RdRp gene, complete cds
novel	1192	6A.k119_35577	NA NA	AB183424.1	69.8996	779	0.653523	0.72374	Fragment	1647	284473		NNNNNNNA			234	RNA	AB183424.1 Nilaparvata lugens commensal X virus gene for capsid protein, complete cds
novel	2406	2A.k119_53414	NA NA	KX882969.1	40.6505	369	0.153367	0.695175	Fragment	3461	1923302		NNNNNNNA			196	RNA	KX882969.1 Hubei toti-like virus 14 strain QTM6211 hypothetical protein 1 gene, partial cds; and hypothetical protein 2 gene, complete cds
novel	1729	16A.k119_20893	NA NA	MW251318.1	48.1035	1037	0.599769	0.524575	Fragment	3296	2929646		mat			355	RNA	MW251318.1 Kamenka insect-associated virus isolate Koltsovo/KIAV/2019 hypothetical protein genes, complete cds; and hypothetical protein gene, partial cds
novel	1551	16A.k119_79603	NA NA	MW251318.1	48.8014	1138	0.73372	0.47057	Fragment	3296	2929646		RNA_replicase_B			517	RNA	MW251318.1 Kamenka insect-associated virus isolate Koltsovo/KIAV/2019 hypothetical protein genes, complete cds; and hypothetical protein gene, partial cds
novel	1960	3A.k119_13164	NA NA	KX884438.1	43.6415	891	0.454592	0.380583	Fragment	5150	1922859		Mononeg_RNA_pol			226	RNA	KX884438.1 Hubei chuvirus-like virus 4 strain SSZZ6973 RNA-dependent RNA polymerase gene, partial cds
novel	1370	6A.k119_833	NA NA	MH213241.1	57.4386	1360	0.992701	0.276488	Fragment	4955	2259782		NNNNNNNA			419	RNA	MH213241.1 Linepithema humile qinvirus-like virus 1 putative RdRp-complex gene, complete cds
novel	1102	3A.k119_44401	NA NA	KX882952.1	42.529	1044	0.947368	0.14121	Fragment	7804	1923309		NNNNNNNA			367	RNA	KX882952.1 Hubei toti-like virus 20 strain CC62244 hypothetical protein 1 and hypothetical protein 2 genes, complete cds
novel	1087	3A.k119_22900	NA NA	KX882952.1	39.7129	618	0.568537	0.139288	Fragment	7804	1923309		NNNNNNNA			197	RNA	KX882952.1 Hubei toti-like virus 20 strain CC62244 hypothetical protein 1 and hypothetical protein 2 genes, complete cds
novel	1013	6A.k119_68903	NA NA	KX882952.1	43.2202	926	0.914116	0.129805	Fragment	7804	1923309		NNNNNNNA			328	RNA	KX882952.1 Hubei toti-like virus 20 strain CC62244 hypothetical protein 1 and hypothetical protein 2 genes, complete cds
novel	1646	15A.k119_116597	NA NA	KX883739.1	45	837	0.508505	0.121485	Fragment	13549	1923331		Viral_helicase1			125	RNA	KX883739.1 Hubei virga-like virus 16 strain arthropodmix13816 hypothetical protein, RdRp, and hypothetical protein genes, complete cds
novel	1023	4A.k119_98611	NA NA	MW310350.1	43.0383	237	0.231672	0.101057	Fragment	10123	2933687		NNNNNNNA			101	RNA	MW310350.1 MAG: Zeugodacus cucurbitae negev-like virus isolate CQ-Zc-V2, complete genome
novel	1690	3A.k119_19664	NA NA	MW046347.1	47.3685	342	0.202367	0.371021	Fragment	4555	2794527	Parvoviridae	Parvo_coat_N			121	ssDNA(+/-)	MW046347.1 Periparus ater parvoviridae sp. isolate coa130par012 genomic sequence
novel	1039	15A.k119_4429	NA NA	MN032833.1	42.9374	531	0.511068	0.389139	Fragment	2670	41118	Arenaviridae	Bunya_RdRp			346	ssRNA(-)	MN032833.1 Arenavirus sp. isolate H4_Bulk_Litter_23_scaffold_1293 sequence
novel	2602	1A.k119_23614:753-3354	NA NA	MZ209829.1	34.507	1278	0.491161	0.595832	Fragment	4367	2905504	Chuviridae	NNNNNNNA			423	ssRNA(-)	MZ209829.1 Sanya chuvirus 2 isolate DFSLS82663, complete genome
novel	3701	4A.k119_24760	NA NA	MZ209828.1	48.8533	3159	0.853553	0.554873	Fragment	6670	2905504	Chuviridae	Mononeg_RNA_pol			869	ssRNA(-)	MZ209828.1 Sanya chuvirus 2 isolate DFSLS105211, complete genome
novel	1916	4A.k119_17674	NA NA	MZ209829.1	40.3509	665	0.347077	0.438745	Fragment	4367	2905504	Chuviridae	NNNNNNNA			148	ssRNA(-)	MZ209829.1 Sanya chuvirus 2 isolate DFSLS82663, complete genome
novel	2557	1A.k119_41854	NA NA	MT153518.1	46.5697	1174	0.459132	0.426664	Fragment	5993	2746348	Chuviridae	Mononeg_RNA_pol			273	ssRNA(-)	MT153518.1 Grylloblattodean chu-related virus OKIAV120 cRNA sequence
novel	1169	16A.k119_107122	NA NA	MZ209828.1	44.928	828	0.708298	0.175262	Fragment	6670	2905504	Chuviridae	Mononeg_RNA_pol			389	ssRNA(-)	MZ209828.1 Sanya chuvirus 2 isolate DFSLS105211, complete genome
novel	1609	6A.k119_83350	NA NA	MZ210049.1	30.3369	1056	0.656308	0.14721	Fragment	10930	2905506	Chuviridae	NNNNNNNA			246	ssRNA(-)	MZ210049.1 Fushun oxya chinensis chuvirus 1 isolate ZHDHFS78, complete genome
novel	1471	4A.k119_88588	NA NA	MZ209927.1	32.0812	1038	0.705642	0.129535	Fragment	11356	2905503	Chuviridae	RT_pepA17			310	ssRNA(-)	MZ209927.1 Sanya chuvirus 1 isolate QWXCSY70, complete genome
novel	1159	1A.k119_21157	NA NA	MW291695.1	31.7518	822	0.709232	0.107315	Fragment	10800	2933450	Chuviridae	NNNNNNNA			274	ssRNA(-)	MW291695.1 Odonatan chu-related virus OKIAV137 RdRp, glycoprotein, and nucleoprotein genes, complete cds
novel	3820	14A.k119_19607	NA NA	MW288170.1	36.0721	2754	0.720942	0.507102	Fragment	7533	2792567	Lispiviridae	paramyx_RNAcap			311	ssRNA(-)	MW288170.1 Hemipteran arli-related virus OKIAV95 hypothetical protein and RNA-dependent RNA polymerase genes, complete cds
novel	3549	3A.k119_75791	NA NA	MW288170.1	48.0645	2638	0.743308	0.471127	Fragment	7533	2792567	Lispiviridae	Mononeg_RNA_pol			763	ssRNA(-)	MW288170.1 Hemipteran arli-related virus OKIAV95 hypothetical protein and RNA-dependent RNA polymerase genes, complete cds
novel	2905	14A.k119_95224	NA NA	MW288170.1	45.3156	2481	0.854045	0.385637	Fragment	7533	2792567	Lispiviridae	Mononeg_RNA_pol			248	ssRNA(-)	MW288170.1 Hemipteran arli-related virus OKIAV95 hypothetical protein and RNA-dependent RNA polymerase genes, complete cds
novel	4592	14A.k119_54713	NA NA	KM817633.1	36.8967	860	0.187282	0.355143	Fragment	12930	1608063	Lispiviridae	paramyx_RNAcap			117	ssRNA(-)	KM817633.1 Sanxia Water Strider Virus 4 strain SXSSP12 ORF1 (ORF1), ORF2 (ORF2), glycoprotein (G), and RNA-dependent RNA polymerase (L) genes, complete cds
novel	2048	3A.k119_103158	NA NA	MW288170.1	46.497	871	0.425293	0.27187	Fragment	7533	2792567	Lispiviridae	Mononeg_RNA_pol			109	ssRNA(-)	MW288170.1 Hemipteran arli-related virus OKIAV95 hypothetical protein and RNA-dependent RNA polymerase genes, complete cds
novel	1487	14A.k119_107865	NA NA	MZ209613.1	36.7021	564	0.379287	0.111294	Fragment	13361	2905569	Lispiviridae	paramyx_RNAcap			418	ssRNA(-)	MZ209613.1 Hangzhou scotinophara lurida lispivirus 1 isolate DHCFY129100, complete genome
novel	2916	MT153482_assembled	NA NA	MT153482.1	45.13	1737	0.595679	1.19655	Fragment	2437	2746269	Orthomyxoviridae	RT_RNaseH_2 ORF			464	ssRNA(-)	MT153482.1 Hemipteran orthomyxo-related virus OKIAV182 segment 1 cRNA sequence
novel	2436	2A.k119_85856	NA NA	MG972991.1	36.3635	756	0.310345	1.40161	Complete	1738	2137184	Orthomyxoviridae	Flu_NP			568	ssRNA(-)	MG972991.1 Photinus pyralis orthomyxo-like virus 2 NP gene, complete cds
novel	2416	6A.k119_52791	NA NA	MT153389.1	44.2934	707	0.292632	1.09669	Fragment	2203	2746275	Orthomyxoviridae	alpha_CA			265	ssRNA(-)	MT153389.1 Dipteran orthomyxo-related virus OKIAV195 segment 3 cRNA sequence
novel	1920	3A.k119_78503	NA NA	MT153465.1	36.111	324	0.16875	1.02182	Fragment	1879	2746278	Orthomyxoviridae	NNNNNNNA			134	ssRNA(-)	MT153465.1 Lepidopteran orthomyxo-related virus OKIAV178 segment 5 cRNA sequence
novel	2237	15A.k119_100006	2A.k119_96409	MT153368.1	39.6696	916	0.409477	0.984162	Complete	2273	2746261	Orthomyxoviridae	NNNNNNNA			473	ssRNA(-)	MT153368.1 Coleopteran orthomyxo-related virus OKIAV158 segment 3 cRNA sequence
novel	2068	1A.k119_30900:1119-3186	NA NA	MT153505.1	38.4033	789	0.381528	0.940427	Complete	2199	2746271	Orthomyxoviridae	NNNNNNNA			362	ssRNA(-)	MT153505.1 Hemipteran orthomyxo-related virus OKIAV188 segment 3 cRNA sequence
novel	2141	14A.k119_90547	NA NA	MT153549.1	51.5445	668	0.312004	0.906052	Fragment	2363	2746269	Orthomyxoviridae	NNNNNNNA			112	ssRNA(-)	MT153549.1 Hemipteran orthomyxo-related virus OKIAV182 segment 3 cRNA sequence
novel	2057	3A.k119_27271	NA NA	MW288163.1	50.2855	388	0.188624	0.855657	Fragment	2404	2792560	Orthomyxoviridae	NNNNNNNA			62	ssRNA(-)	MW288163.1 Neuropteran orthomyxo-related virus OKIAV190 segment 2 polymerase PB1 (PB1) gene, partial cds
novel	1049	3A.k119_35218	NA NA	MZ600203.1	35.4285	525	0.500477	0.789315	Fragment	1329	1955168	Orthomyxoviridae	NNNNNNNA			172	ssRNA(-)	MZ600203.1 Orthomyxoviridae sp. isolate L6 nucleocapsid protein gene, complete cds
novel	1413	16A.k119_150712	NA NA	MT153465.1	36.111	324	0.229299	0.751996	Fragment	1879	2746278	Orthomyxoviridae	NNNNNNNA			153	ssRNA(-)	MT153465.1 Lepidopteran orthomyxo-related virus OKIAV178 segment 5 cRNA sequence
novel	1440	14A.k119_7341:482-1921	NA NA	MW288163.1	53.1692	608	0.422222	0.599002	Fragment	2404	2792560	Orthomyxoviridae	NNNNNNNA			286	ssRNA(-)	MW288163.1 Neuropteran orthomyxo-related virus OKIAV190 segment 2 polymerase PB1 (PB1) gene, partial cds
novel	1212	14A.k119_58947	NA NA	MT153419.1	50.641	619	0.510726	0.553425	Fragment	2190	2746272	Orthomyxoviridae	Flu_PB1			42	ssRNA(-)	MT153419.1 Hemipteran orthomyxo-related virus OKIAV191 segment 2 cRNA sequence
novel	1140	16A.k119_82470	NA NA	MT153419.1	50.641	619	0.542982	0.520548	Fragment	2190	2746272	Orthomyxoviridae	Flu_PB1			NNNNA	ssRNA(-)	MT153419.1 Hemipteran orthomyxo-related virus OKIAV191 segment 2 cRNA sequence
novel	979	6A.k119_73934:1-979	NA NA	MT153549.1	52.7779	835	0.852911	0.414304	Fragment	2363	2746269	Orthomyxoviridae	NNNNNNNA			201	ssRNA(-)	MT153549.1 Hemipteran orthomyxo-related virus OKIAV182 segment 3 cRNA sequence
novel	3237	3A.k119_16169	NA NA	MZ210012.1	53.4723	864	0.266914	1.12084	Fragment	2888	2905465	Phasmaviridae	NNNNNNNA			184	ssRNA(-)	MZ210012.1 Fushun phasmavirus 2 isolate HFSFS234, complete genome
novel	3231	MZ210012_assembled	NA NA	MZ210012.1	61.5415	2210	0.683999	1.11877	Complete	2888	2905465	Phasmaviridae	NNNNNNNA			708	ssRNA(-)	MZ210012.1 Fushun phasmavirus 2 isolate HFSFS234, complete genome
novel	3033	16A.k119_64953	NA NA	MZ210012.1	49.8492	715	0.23574	1.05021	Fragment	2888	2905465	Phasmaviridae	NNNNNNNA			161	ssRNA(-)	MZ210012.1 Fushun phasmavirus 2 isolate HFSFS234, complete genome
known	6924	4A.k119_18800	at -/99.16%	MZ209608.1	99.03	6907	0.997545	1.00362	Complete	6899	2905464	Phasmaviridae	Bunya_RdRp	Fushun phasmavirus 1	FPhasV1	2109	ssRNA(-)	MZ209608.1 Fushun phasmavirus 1 isolate BBTJFY142345, complete genome
novel	2019	15A.k119_11842	NA NA	MW288223.1	43.363	339	0.167905	0.939507	Fragment	2149	2792587	Phasmaviridae	NNNNNNNA			129	ssRNA(-)	MW288223.1 Hymenopteran phasma-related virus OKIAV233 segment S putative nonstructural protein and nucleoprotein genes, complete cds
known	2512	4A.k119_64228	at -/96.97%	MZ209988.1	98.619	2462	0.980096	0.900036	Complete	2791	2905464	Phasmaviridae	NNNNNNNA			738	ssRNA(-)	MZ209988.1 Fushun phasmavirus 1 isolate BBFSFS284, complete genome
known	2131	MZ209989_assembled	at -/95.47%	MZ209989.1	95.473	1679	1	1.09114	Fragment	1953	2905464	Phasmaviridae	NNNNNNNA			297	ssRNA(-)	MZ209989.1 Fushun phasmavirus 1 isolate BBFSFS172, complete genome
novel	2460	16A.k119_108588	NA NA	MZ210012.1	49.2785	797	0.323984	0.851801	Fragment	2888	2905465	Phasmaviridae	NNNNNNNA			177	ssRNA(-)	MZ210012.1 Fushun phasmavirus 2 isolate HFSFS234, complete genome
novel	2419	14A.k119_113492	NA NA	MZ210012.1	55.5556	455	0.188094	0.837604	Fragment	2888	2905465	Phasmaviridae	NNNNNNNA			185	ssRNA(-)	MZ210012.1 Fushun phasmavirus 2 isolate HFSFS234, complete genome
novel	2168	MZ209988_assembled	NA NA	MZ209988.1	57.1588	1097	0.505996	0.776783	Fragment	2791	2905464	Phasmaviridae	NNNNNNNA			250	ssRNA(-)	MZ209988.1 Fushun phasmavirus 1 isolate BBFSFS284, complete genome
novel	1672	1A.k119_3146	NA NA	MZ210012.1	44.9518	910	0.544258	0.578947	Fragment	2888	2905465	Phasmaviridae	NNNNNNNA			161	ssRNA(-)	MZ210012.1 Fushun phasmavirus 2 isolate HFSFS234, complete genome
novel	1084	6A.k119_70679	NA NA	NC_043644.1	49.3619	687	0.633764	0.56873	Fragment	1906	1931095	Phasmaviridae	NNNNNNNA			250	ssRNA(-)	NC_043644.1 Ganda bee virus nucleoprotein (N) gene, complete cds_x0001_KY053856.1 Ganda bee virus nucleoprotein (N) gene, complete cds
novel	1372	16A.k119_142983	NA NA	MZ210012.1	41.7625	466	0.33965	0.475069	Fragment	2888	2905465	Phasmaviridae	NNNNNNNA			114	ssRNA(-)	MZ210012.1 Fushun phasmavirus 2 isolate HFSFS234, complete genome
novel	1218	2A.k119_106471	NA NA	MZ210012.1	51.2499	218	0.178982	0.421745	Fragment	2888	2905465	Phasmaviridae	NNNNNNNA			39	ssRNA(-)	MZ210012.1 Fushun phasmavirus 2 isolate HFSFS234, complete genome
novel	1203	2A.k119_73380	NA NA	MZ210012.1	45.4548	658	0.546966	0.416551	Fragment	2888	2905465	Phasmaviridae	NNNNNNNA			134	ssRNA(-)	MZ210012.1 Fushun phasmavirus 2 isolate HFSFS234, complete genome
novel	1125	15A.k119_101152	NA NA	MZ210012.1	53.3088	597	0.530667	0.389543	Fragment	2888	2905465	Phasmaviridae	NNNNNNNA			179	ssRNA(-)	MZ210012.1 Fushun phasmavirus 2 isolate HFSFS234, complete genome
novel	1050	4A.k119_69453	NA NA	MZ210012.1	52.7075	612	0.582857	0.363573	Fragment	2888	2905465	Phasmaviridae	NNNNNNNA			182	ssRNA(-)	MZ210012.1 Fushun phasmavirus 2 isolate HFSFS234, complete genome
novel	12018	6A.k119_48145	NA NA	MZ209651.1	41.459	6521	0.542603	1.0106	Complete	11892	2905390	Rhabdoviridae	Mononeg_RNA_pol	Liaoning Sogatella furcifera rhabdo-like virus	LSRhabV	2132	ssRNA(-)	MZ209651.1 Hangzhou rhabdovirus 1 isolate EHMFY134833, complete genome
novel	3801	15A.k119_78965	NA NA	MT153513.1	54.0293	1324	0.348329	0.414278	Fragment	9175	2746290	Rhabdoviridae	Mononeg_RNA_pol			156	ssRNA(-)	MT153513.1 Hemipteran rhabdo-related virus OKIAV26 cRNA sequence
novel	3374	16A.k119_36995	NA NA	MT153513.1	52.5997	1769	0.524303	0.367738	Fragment	9175	2746290	Rhabdoviridae	Mononeg_RNA_pol			161	ssRNA(-)	MT153513.1 Hemipteran rhabdo-related virus OKIAV26 cRNA sequence
novel	3343	4A.k119_25884	NA NA	MT153513.1	54.0293	1324	0.396051	0.36436	Fragment	9175	2746290	Rhabdoviridae	Mononeg_RNA_pol			137	ssRNA(-)	MT153513.1 Hemipteran rhabdo-related virus OKIAV26 cRNA sequence
novel	2507	15A.k119_117670	NA NA	MT153513.1	59.0363	555	0.22138	0.273243	Fragment	9175	2746290	Rhabdoviridae	Mononeg_RNA_pol			136	ssRNA(-)	MT153513.1 Hemipteran rhabdo-related virus OKIAV26 cRNA sequence
novel	2172	6A.k119_21692	NA NA	MT153513.1	33.9842	768	0.353591	0.23673	Fragment	9175	2746290	Rhabdoviridae	Rhabdo_ncap_2			463	ssRNA(-)	MT153513.1 Hemipteran rhabdo-related virus OKIAV26 cRNA sequence
novel	1996	14A.k119_19731	NA NA	MT153513.1	57.6925	390	0.195391	0.217548	Fragment	9175	2746290	Rhabdoviridae	Mononeg_RNA_pol			75	ssRNA(-)	MT153513.1 Hemipteran rhabdo-related virus OKIAV26 cRNA sequence
novel	1327	15A.k119_25132	NA NA	MZ209738.1	40.4622	519	0.391108	0.146436	Fragment	9062	2905394	Rhabdoviridae	NNNNNNNA			246	ssRNA(-)	MZ209738.1 Hangzhou rhabdovirus 5 isolate YSP1FY245, complete genome
novel	1217	6A.k119_49771	NA NA	MT153513.1	42.5149	1002	0.823336	0.132643	Fragment	9175	2746290	Rhabdoviridae	Mononeg_RNA_pol			380	ssRNA(-)	MT153513.1 Hemipteran rhabdo-related virus OKIAV26 cRNA sequence
novel	1105	3A.k119_77379	NA NA	MT153513.1	35.659	387	0.350226	0.120436	Fragment	9175	2746290	Rhabdoviridae	NNNNNNNA			230	ssRNA(-)	MT153513.1 Hemipteran rhabdo-related virus OKIAV26 cRNA sequence
novel	8778	15A.k119_14963	NA NA	MW288226.1	40.4838	4187	0.476988	0.700056	Fragment	12539	2792597	Xinmoviridae	Mononeg_RNA_pol			2052	ssRNA(-)	Hymenopteran anphe-related virus OKIAV71 nucleoprotein, hypothetical protein, glycoprotein, and RNA-dependent RNA polymerase genes, complete cds
novel	1181	15A.k119_215083	NA NA	MW288226.1	49.9999	320	0.270957	0.0941861	Fragment	12539	2792596	Xinmoviridae	NNNNNNNA			34	ssRNA(-)	MW288226.1 Hymenopteran anphe-related virus OKIAV71 nucleoprotein, hypothetical protein, glycoprotein, and RNA-dependent RNA polymerase genes, complete cds
novel	8735	15A.k119_75701	NA NA	MT277357.1	40.3846	2407	0.275558	1.10935	Complete	7874	2717550		Bunya_RdRp	Yunnan Sogatella furcifera bunya-like virus	YSBunyV	2893	ssRNA(-)	MT277357.1 Halophytophthora RNA virus 8 isolate HRV8/BD641 RNA-dependent RNA polymerase gene, complete cds
novel	3359	6A.k119_29833	NA NA	KM817631.1	44.6554	2526	0.75201	0.490293	Fragment	6851	1608054		Mononeg_RNA_pol			686	ssRNA(-)	KM817631.1 Jingshan Fly Virus 2 strain JSY-4 RNA-dependent RNA polymerase (L) gene, partial cds
known	3112	6A.k119_95861	at -/99.16%	MZ209612.1	99.357	3109	0.999036	0.337198	Fragment	9229	81583	Dicistroviridae	RNA_helicase			720	ssRNA(+)	MZ209612.1 Himetobi P virus isolate BXCFY85357, complete genome
known	2705	6A.k119_38847	at +/98.08%	KC952671.1	99.188	2705	1	0.291644	Fragment	9275	81583	Dicistroviridae	rhv_like			865	ssRNA(+)	KC952671.1 Himetobi P virus isolate Jiangsu, complete genome
known	2599	6A.k119_49288	at -/99.62%	AB017037.1	99.654	2598	0.999615	0.280216	Fragment	9275	81583	Dicistroviridae	Dicistroviridae_RdRp			810	ssRNA(+)	AB017037.1 Himetobi P virus genomic RNA, complete sequence
novel	3575	16A.k119_100022	NA NA	MZ210053.1	79.3366	3230	0.903497	0.99416	Complete	3596	2905462	Fiersviridae	rep			541	ssRNA(+)	MZ210053.1 Fushun levivirus 6 isolate ZHJJHFS214, complete genome
novel	1016	14A.k119_72	NA NA	MN034020.1	61.1205	974	0.958661	0.754829	Fragment	1346	2027243	Fiersviridae	ps-ssRNAv_Leviviridae_RdRp			338	ssRNA(+)	MN034020.1 Leviviridae sp. isolate H2_Rhizo_Litter_49_scaffold_38714 sequence
novel	2054	14A.k119_43202	NA NA	MN033830.1	55.6356	1821	0.886563	0.571031	Fragment	3597	2027243	Fiersviridae	mat			300	ssRNA(+)	MN033830.1 Leviviridae sp. isolate H2_Bulk_35_scaffold_476 hypothetical protein (H2Bulk35476_000001) gene, partial cds; and RNA-dependent RNA polymerase (H2Bulk35476_000002), hypothetical protein (H2Bulk35476_000003), and hypothetical protein (H2Bulk35476_000004) genes, complete cds
novel	3430	16A.k119_64538	NA NA	MW208796.1	45.771	2410	0.702624	1.02327	Complete	3352	2822571	Flaviviridae	Flavivirus_RdRp	Yunnan Sogatella furcifera jingmen-like virus	YSJingV	830	ssRNA(+)	MW208796.1 Hemipteran jingmen-related virus isolate OKIAV329 RNA-dependent RNA polymerase gene, complete cds
known	22177	6A.k119_84093	at -/93.29%	MZ210009.1	93.327	22172	0.999775	0.994797	Complete	22293	2905433	Flaviviridae	ps-ssRNAv_Flaviviridae_RdRp	Fushun laodelphax striatellus flavivirus 1	FLSF1	7191	ssRNA(+)	MZ210009.1 Fushun laodelphax striatellus flavivirus 1 isolate HFSFS147, complete genome
known	19989	3A.k119_31266	at -/98.65%	MZ209617.1	99.828	19754	0.988244	0.839521	Near-complete	23810	2905434	Flaviviridae	RNA_dep_RNAP	Hangzhou flavivirus 1	HFlaviV1	6576	ssRNA(+)	MZ209617.1 Hangzhou flavivirus 1 isolate FSFY137086, complete genome
known	17173	3A.k119_89784	NA NA	MZ209617.1	99.65	3999	0.232866	0.721252	Fragment	23810	2905434	Flaviviridae	MDN1			5714	ssRNA(+)	MZ209617.1 Hangzhou flavivirus 1 isolate FSFY137086, complete genome
known	7215	4A.k119_113284:805-8019	at -/92.65%	NC_040710.1	92.655	7215	1	0.986734	Complete	7312	2152923	Hepeviridae	ps-ssRNAv_Hepelivirales_RdRp	Sogatella furcifera hepe-like virus	SFHepeV	1845	ssRNA(+)	NC_040710.1 Sogatella furcifera hepe-like virus isolate Guangdong, complete genome_x0001_MG872830.1 Sogatella furcifera hepe-like virus isolate Guangdong, complete genome
known	10953	3A.k119_103911	at +/89.61%	AB826459.1	94.5551	10953	1	0.997087	Complete	10985	1345661	Iflaviridae	ps-ssRNAv-Picornavirales	Nilaparvata lugens honeydew virus-2	NLHV2	3298	ssRNA(+)	AB826459.1 Nilaparvata lugens honeydew virus-2 genomic RNA, complete genome, isolate: Izumo
known	10398	1A.k119_16522:4870-15267	at -/88.99%	MZ210027.1	88.995	10398	1	0.961531	Complete	10814	2905291	Iflaviridae	ps-ssRNAv-Picornavirales	Fushun Iflavirus 3	FIflaV3	3076	ssRNA(+)	MZ210027.1 Fushun Iflavirus 3 isolate QWXCFS67, complete genome
known	10105	6A.k119_41183	at -/87.50%	MG815140.1	87.573	10105	1	0.93297	Complete	10831	2592343	Iflaviridae	ps-ssRNAv-Picornavirales	Laodelphax striatellus iflavirus 1	LSIflaV1	3183	ssRNA(+)	MG815140.1 Laodelphax striatellus iflavirus 1, complete genome
novel	3405	16A.k119_131928	NA NA	MW897102.1	51.3543	2531	0.743319	1.07958	Complete	3154	2824539	Nodaviridae	ps-ssRNAv_Nodaviridae_RdRp	Yunnan Sogatella furcifera Noda-like virus	YSNodaV	1111	ssRNA(+)	MW897102.1 Sichuan mountain noda-like virus 2 isolate s58-k141_488610 RNA-dependent RNA polymerase gene, complete cds
novel	2407	6A.k119_61755	NA NA	MN933901.1	33.7809	1341	0.557125	0.439073	Fragment	5482	1530251	Picornaviridae	NNNNNNNA			474	ssRNA(+)	MN933901.1 Picornaviridae sp. isolate wpk139shi03, complete genome
novel	3361	MW239316_assembled	NANA	MN831438.1	45.0828	1620	0.481999	1.17067	Complete	2871	2740115	Solemoviridae	ps-ssRNAv_Solemoviridae_RdRp	Liaoning Sogatella furcifera solomo-like virus	LSSoleV	677	ssRNA(+)	MN831438.1 Amygdalus persica sobemo-like virus strain pt059-sob-1, complete genome
novel	3307	14A.k119_717	NA NA	MN831438.1	41.4525	1950	0.589658	1.15186	Complete	2871	2740115	Solemoviridae	ps-ssRNAv_Solemoviridae_RdRp	Guangxi Sogatella furcifera solemo-like virus 2	GSSoleV2	654	ssRNA(+)	MN831438.1 Amygdalus persica sobemo-like virus strain pt059-sob-1, complete genome
novel	3246	3A.k119_44545	NA NA	MN831438.1	47.3597	1785	0.549908	1.13062	Complete	2871	2740115	Solemoviridae	ps-ssRNAv_Solemoviridae_RdRp	Fujian Sogatella furcifera solemo-like virus 1	FSSoleV1	657	ssRNA(+)	MN831438.1 Amygdalus persica sobemo-like virus strain pt059-sob-1, complete genome
novel	3100	2A.k119_41368:120-3219	NA NA	MN831438.1	47.9309	1627	0.524839	1.07976	Complete	2871	2740115	Solemoviridae	ps-ssRNAv_Solemoviridae_RdRp	Yunnan Sogatella furcifera solemo-like virus 2	YSSoleV2	599	ssRNA(+)	MN831438.1 Amygdalus persica sobemo-like virus strain pt059-sob-1, complete genome
novel	1533	3A.k119_3695	NA NA	MW459158.1	39.0244	585	0.381605	0.752208	Fragment	2038	2819105	Virgaviridae	NNNNNNNA			160	ssRNA(+)	MW459158.1 Insect virga-like virus 1 isolate THR-D_DN14008 segment RNA2 RNA dependent RNA polymerase and hypothetical protein genes, complete cds
novel	1410	2A.k119_65085	NA NA	MW256665.1	37.113	291	0.206383	0.148499	Fragment	9495	2840184	Virgaviridae	Vmethyltransf			48	ssRNA(+)	MW256665.1 Bemisia tabaci virga-like virus 2 isolate CAU-Q1 polyprotein and putative coat protein genes, complete cds
novel	1114	15A.k119_80103	NA NA	MW256665.1	41.7391	345	0.309695	0.117325	Fragment	9495	2840184	Virgaviridae	Vmethyltransf			222	ssRNA(+)	MW256665.1 Bemisia tabaci virga-like virus 2 isolate CAU-Q1 polyprotein and putative coat protein genes, complete cds
novel	2064	16A.k119_17643	NA NA	EU122230.1	36.5387	780	0.377907	0.895445	Near-complete	2305	180822		SP24			664	ssRNA(+)	EU122230.1 Chronic bee paralysis virus isolate A-79P segment RNA 2, complete sequence
novel	1026	14A.k119_119552	NA NA	OK491509.1	53.3335	270	0.263158	0.0910462	Fragment	11269	2886235		NNNNNNNA			123	ssRNA(+)	OK491509.1 Xiangshan martelli-like virus 4 isolate Novel_33 hypothetical protein genes, complete cds
novel	1147	14A.k119_23094	NA NA	KX883739.1	34.4444	540	0.470793	0.0846557	Fragment	13549	1923331		Vmethyltransf			183	ssRNA(+)	KX883739.1 Hubei virga-like virus 16 strain arthropodmix13816 hypothetical protein, RdRp, and hypothetical protein genes, complete cds
novel	1079	4A.k119_36528	NA NA	KX883739.1	42.3529	507	0.46988	0.0796369	Fragment	13549	1923331		NNNNNNNA			95	ssRNA(+)	KX883739.1 Hubei virga-like virus 16 strain arthropodmix13816 hypothetical protein, RdRp, and hypothetical protein genes, complete cds
novel	1059	2A.k119_6794	NA NA	KX883739.1	32.8573	420	0.396601	0.0781607	Fragment	13549	1923331		SP24			114	ssRNA(+)	KX883739.1 Hubei virga-like virus 16 strain arthropodmix13816 hypothetical protein, RdRp, and hypothetical protein genes, complete cds
novel	1742	2A.k119_66047	NA NA	KR902733.1	45.0709	213	0.122273	0.066198	Fragment	26315	1746059		NNNNNNNA			48	ssRNA(+)	KR902733.1 Gamboa mosquito virus strain GW polyprotein gene, complete cds
novel	1676	6A.k119_4097	NA NA	KR902733.1	45.2054	219	0.130668	0.0636899	Fragment	26315	1746059		NNNNNNNA			74	ssRNA(+)	KR902733.1 Gamboa mosquito virus strain GW polyprotein gene, complete cds
novel	6530	1A.k119_32560	NA NA	MH620823.1	54.3197	3138	0.480551	0.939839	Complete	6948	2552986	Metaviridae	RT_LTR	Yunnan Sogatella furcifera meta-like virus	YSMetaV	1350	ssRNA-RT	MH620823.1 Lampyris noctiluca errantivirus 1 isolate 17FIN11, complete genome
novel	1560	6A.k119_9700	NA NA	NC_038512.1	45.3848	1233	0.790385	0.207723	Fragment	7510	2083181	Metaviridae	RT_LTR			519	ssRNA-RT	NC_038512.1 Trichoplusia ni TED virus strain mutant FP-D ORF A, ORF B, and ORF C genes, complete cds_x0001_M32662.1 Trichoplusia ni TED virus strain mutant FP-D ORF A, ORF B, and ORF C genes, complete cds
novel	2868	3A.k119_10829	NA NA	MW199221.1	51.4207	1958	0.682706	1.2679	Complete	2262	2202649		ps-ssRNAv_Solemoviridae_RdRp	Fujian Sogatella furcifera solemo-like virus 2	FSSoleV2	492	unknown	MW199221.1 Virus sp. isolate L5c hypothetical protein 1 and RNA-dependent RNA polymerase genes, complete cds
novel	1585	4A.k119_66637	NA NA	MZ556310.1	42.0383	471	0.297161	1.09235	Complete	1451	2864012		Capsid-VNN	YSSoleV1, S2		429	unknown	MZ556310.1 Sichuan mosquito virus 2 isolate mos090noda01-10 genomic sequence
novel	1568	15A.k119_204282	NA NA	KP757952.1	39.4734	912	0.581633	0.932778	Complete	1681	340016		NNNNA			381	unknown	KP757952.1 Uncultured virus clone DmelPosVir_16 genomic sequence
novel	1141	16A.k119_30506	NA NA	KP757952.1	37.4998	576	0.50482	0.678763	Fragment	1681	340016		NNNNA			288	unknown	KP757952.1 Uncultured virus clone DmelPosVir_16 genomic sequence
novel	1125	3A.k119_74122	NA NA	KP757952.1	45.4226	852	0.757333	0.669244	Fragment	1681	340016		NNNNA			273	unknown	KP757952.1 Uncultured virus clone DmelPosVir_16 genomic sequence
novel	1011	3A.k119_69488	NA NA	KP757952.1	54.3477	138	0.136499	0.601428	Fragment	1681	340016		NNNNA			178	unknown	KP757952.1 Uncultured virus clone DmelPosVir_16 genomic sequence
novel	1107	14A.k119_103001	NA NA	KU754518.1	33.6062	359	0.3243	0.0992647	Fragment	11152	1807804		NNNNA			198	unknown	KU754518.1 Marsac virus putative polyprotein and hypothetical protein 2 genes, complete cds
novel	1506	3A.k119_79637:120-1625	NA NA	KX580891.1	50.2588	377	0.250332	0.352858	Fragment	4268	1888318		Capsid-VNN	FSSoleV2,S2		381	unknown	KX580891.1 Egaro virus RNA-dependent RNA polymerase and coat protein genes, complete cds
novel	1158	6A.k119_25220	NA NA	BK059493.1	37.2548	306	0.264249	0.428571	Fragment	2702	2899249		NNNNA			112		BK059493.1 TPA_asm: Aedes orbi-like virus isolate Cairns VP3 gene, complete cds
novel	2075	16A.k119_33032	NA NA	MZ209609.1	95.811	548	0.264096	0.328323	Fragment	6320			NNNNA
novel	1060	2A.k119_27099	NA NA	NC_040710.1	93.061	1051	0.991509	0.144967	Fragment	7312			ps-ssRNAv_Hepelivirales_RdRp
novel	5423	2A.k119_31113	NA NA	NC_033055.1	30.7	568	0.104739	0.0847119	Fragment	12513			NNNNA
novel	2743	14A.k119_106315	NA NA	NP_149817.1	82.5	119	0.0433832	0.0255222	Fragment	212482			NNNNA					Invertebrate iridescent virus 6, complete genome
novel	2009	14A.k119_83476	NA NA	NC_003038.1	48.8	1273	0.633649	0.0129093	Fragment	212482			NNNNA					Invertebrate iridescent virus 6, complete genome
novel	1669	1A.k119_33720	NA NA	MT153549.1	50	419	0.251049	0.85019	Fragment	2363			NNNNA					Hemipteran orthomyxo-related virus OKIAV182 segment 3 cRNA sequence
novel	2253	2A.k119_44919	NA NA	NC_003038.1	72.5	119	0.0528185	0.00785478	Fragment	212482			NNNNA					Invertebrate iridescent virus 6, complete genome
novel	1040	4A.k119_62814	NA NA	NC_003038.1	78	118	0.113462	0.0106033	Fragment	212482			NNNNA					Invertebrate iridescent virus 6, complete genome
novel	1252	5A.k119_42677	NA NA	NC_003038.1	72.5	119	0.0950479	0.00489453	Fragment	212482			NNNNA					Invertebrate iridescent virus 6, complete genome
novel	1474	6A.k119_1299	NA NA	AB183424.1	71.5	527	0.357531	0.76017	Fragment	1647			NNNNA					Nilaparvata lugens commensal X virus gene for capsid protein, complete cds

## Sheet: Table S2
Table S2. Virus-like contigs identity and coverge
contigs	length	identity	coverage	Completeness
14A.k119_26359	6320	93.676	0.0400316	Fragment
14A.k119_53458	2515	85.153	0.117694	Fragment
2A.k119_11828	2002	67.1096	0.144356	Fragment
16A.k119_599	1812	94.715	0.135762	Fragment
4A.k119_74249	1806	89.811	0.145072	Fragment
4A.k119_23220	1703	94.118	0.149736	Fragment
4A.k119_60080	1662	94.904	0.0938628	Fragment
5A.k119_39752	1642	94.904	0.0950061	Fragment
14A.k119_103996	1568	75.2525	0.141582	Fragment
5A.k119_58576	1550	91.87	0.0793548	Fragment
2A.k119_81915	1476	62.3654	0.115176	Fragment
4A.k119_70276	1437	86.3812	0.195546	Fragment
16A.k119_141976	1424	94.231	0.181882	Fragment
14A.k119_36774	1393	96.124	0.0926059	Fragment
16A.k119_58660	1352	77.7776	0.108728	Fragment
16A.k119_62811	1319	81.4156	0.138741	Fragment
16A.k119_8105	1294	80.9044	0.222566	Fragment
14A.k119_43517	1271	94.144	0.174666	Fragment
14A.k119_53525	1235	95.192	0.0842105	Fragment
2A.k119_63451	1211	88.7255	0.150289	Fragment
16A.k119_111902	1207	81.2258	0.241922	Fragment
16A.k119_44668	1180	92.04	0.169492	Fragment
16A.k119_21777	1160	86.087	0.25431	Fragment
16A.k119_149507	1111	93.227	0.224122	Fragment
16A.k119_44152	1101	94.366	0.128974	Fragment
16A.k119_110327	1088	92.135	0.0818015	Fragment
3A.k119_27206	1081	95.798	0.110083	Fragment
15A.k119_29007	1061	93.411	0.243167	Fragment
16A.k119_36242	1058	91.188	0.242911	Fragment
2A.k119_66618	1053	90.7411	0.161443	Fragment
16A.k119_44455	1039	93.182	0.252166	Fragment
16A.k119_108691	1028	85.2072	0.286965	Fragment
15A.k119_135346	1025	92.748	0.254634	Fragment
16A.k119_69353	1000	92.513	0.187	Fragment
3A.k119_72358	2687	96.804	0.674358	Fragment
3A.k119_76208	1487	98.341	0.932078	Fragment
KJ566528_assembled	2788	97.156	0.924677	Fragment
3A.k119_59924	1146	96.516	0.917976	Fragment
3A.k119_97129	1859	98.776	0.966649	Fragment
15A.k119_219028	1244	38.7501	0.385852	Fragment
15A.k119_92806	1341	44.9817	0.390007	Fragment
15A.k119_89545	1108	43.7346	0.656137	Fragment
15A.k119_6268	1331	45.1298	0.689707	Fragment
15A.k119_217187	1162	40.7306	0.674699	Fragment
15A.k119_165898	1114	41.9847	0.352783	Fragment
15A.k119_119520	1104	40.6251	0.347826	Fragment
15A.k119_200324	2063	55.2634	0.292293	Fragment
2A.k119_112704	1642	36.688	0.281973	Fragment
4A.k119_90201	1067	38.0956	0.602624	Fragment
15A.k119_167872:1-4399	4399	38.4615	0.354626	Complete
6A.k119_95109	3258	43.243	0.06814	Fragment
14A.k119_86022	3888	39.0805	0.201389	Fragment
16A.k119_66051	2038	42.667	0.110402	Fragment
2A.k119_114151	1066	44.8	0.351782	Fragment
15A.k119_65825	2853	98.8535	0.850683	Complete
15A.k119_174319	1353	89.4676	0.927568	Complete
15A.k119_137490	1002	96.273	0.937126	Complete
15A.k119_142533	3853	87.995	0.963665	Complete
15A.k119_96908	1724	89.245	0.958817	Complete
15A.k119_102938	3061	97.9652	0.984972	Complete
15A.k119_219605	1297	93.053	0.95451	Complete
15A.k119_218364:23-2115	2093	98.806	1	Complete
15A.k119_74236:114-1157	1044	93.87	1	Complete
15A.k119_58916:1406-3290	1885	97.878	1	Complete
3A.k119_1615	1033	37.1427	0.508228	Fragment
2A.k119_55377	4233	42.2717	0.215214	Fragment
2A.k119_121836	7169	44.8163	0.358069	Complete
14A.k119_40194	6302	82.492	0.976515	Complete
1A.k119_59528:925-7087	6163	95.262	1	Complete
15A.k119_177113	5701	96.352	1	Complete
14A.k119_92598	1578	38.652	0.536122	Fragment
14A.k119_101335	1533	31.1474	0.477495	Fragment
3A.k119_5968	1473	41.6403	0.618466	Fragment
16A.k119_134009	2576	97.399	1	Fragment
2A.k119_52038	1826	40.5941	0.81161	Fragment
4A.k119_65156	1153	42.9999	0.772767	Fragment
15A.k119_162680	5804	42.7026	0.449345	Fragment
2A.k119_31671	1325	44.6157	0.29434	Near-complete
4A.k119_87126	1368	41.3462	0.22807	Near-complete
2A.k119_28984	2845	37.313	0.0706503	Fragment
5A.k119_26451	3083	49.0373	0.470645	Complete
6A.k119_15948:97-1137	1041	34.6775	0.357349	Complete
14A.k119_119896	2984	54.2045	0.705094	Complete
16A.k119_5970	3301	48.9363	0.493487	Complete
16A.k119_140137	2994	41.2225	0.557448	Complete
15A.k119_37393	1498	37.821	0.312417	Complete
4A.k119_108656	3421	49.7058	0.525285	Complete
6A.k119_8855	4695	49.0139	0.733546	Complete
6A.k119_93016	1519	61.2905	0.201448	Fragment
6A.k119_40767	1439	54.4555	0.897151	Complete
4A.k119_29041	1579	51.5862	0.735275	Complete
16A.k119_93519	1571	50	0.273711	Near-complete
3A.k119_68671	1566	50.6851	0.284163	Near-complete
2A.k119_72904	1172	42.6356	0.330205	Fragment
14A.k119_38552	2353	41.0057	0.481938	Near-complete
4A.k119_65986	1323	57.7962	0.929705	Fragment
15A.k119_78959	1404	72.414	0.0619658	Fragment
2A.k119_94647	1412	43.9395	0.140227	Fragment
6A.k119_24687	1660	50.5884	0.418072	Fragment
2A.k119_123768	1100	64.1975	0.220909	Fragment
6A.k119_35577	1192	69.8996	0.653523	Fragment
2A.k119_53414	2406	40.6505	0.153367	Fragment
16A.k119_20893	1729	48.1035	0.599769	Fragment
16A.k119_79603	1551	48.8014	0.73372	Fragment
3A.k119_13164	1960	43.6415	0.454592	Fragment
6A.k119_833	1370	57.4386	0.992701	Fragment
3A.k119_44401	1102	42.529	0.947368	Fragment
3A.k119_22900	1087	39.7129	0.568537	Fragment
6A.k119_68903	1013	43.2202	0.914116	Fragment
15A.k119_116597	1646	45	0.508505	Fragment
4A.k119_98611	1023	43.0383	0.231672	Fragment
3A.k119_19664	1690	47.3685	0.202367	Fragment
15A.k119_4429	1039	42.9374	0.511068	Fragment
1A.k119_23614:753-3354	2602	34.507	0.491161	Fragment
4A.k119_24760	3701	48.8533	0.853553	Fragment
4A.k119_17674	1916	40.3509	0.347077	Fragment
1A.k119_41854	2557	46.5697	0.459132	Fragment
16A.k119_107122	1169	44.928	0.708298	Fragment
6A.k119_83350	1609	30.3369	0.656308	Fragment
4A.k119_88588	1471	32.0812	0.705642	Fragment
1A.k119_21157	1159	31.7518	0.709232	Fragment
14A.k119_19607	3820	36.0721	0.720942	Fragment
3A.k119_75791	3549	48.0645	0.743308	Fragment
14A.k119_95224	2905	45.3156	0.854045	Fragment
14A.k119_54713	4592	36.8967	0.187282	Fragment
3A.k119_103158	2048	46.497	0.425293	Fragment
14A.k119_107865	1487	36.7021	0.379287	Fragment
MT153482_assembled	2916	45.13	0.595679	Fragment
2A.k119_85856	2436	36.3635	0.310345	Complete
6A.k119_52791	2416	44.2934	0.292632	Fragment
3A.k119_78503	1920	36.111	0.16875	Fragment
15A.k119_100006	2237	39.6696	0.409477	Complete
1A.k119_30900:1119-3186	2068	38.4033	0.381528	Complete
14A.k119_90547	2141	51.5445	0.312004	Fragment
3A.k119_27271	2057	50.2855	0.188624	Fragment
3A.k119_35218	1049	35.4285	0.500477	Fragment
16A.k119_150712	1413	36.111	0.229299	Fragment
14A.k119_7341:482-1921	1440	53.1692	0.422222	Fragment
14A.k119_58947	1212	50.641	0.510726	Fragment
16A.k119_82470	1140	50.641	0.542982	Fragment
6A.k119_73934:1-979	979	52.7779	0.852911	Fragment
3A.k119_16169	3237	53.4723	0.266914	Fragment
MZ210012_assembled	3231	61.5415	0.683999	Complete
16A.k119_64953	3033	49.8492	0.23574	Fragment
4A.k119_18800	6924	99.03	0.997545	Complete
15A.k119_11842	2019	43.363	0.167905	Fragment
4A.k119_64228	2512	98.619	0.980096	Complete
MZ209989_assembled	2131	95.473	1	Fragment
16A.k119_108588	2460	49.2785	0.323984	Fragment
14A.k119_113492	2419	55.5556	0.188094	Fragment
MZ209988_assembled	2168	57.1588	0.505996	Fragment
1A.k119_3146	1672	44.9518	0.544258	Fragment
6A.k119_70679	1084	49.3619	0.633764	Fragment
16A.k119_142983	1372	41.7625	0.33965	Fragment
2A.k119_106471	1218	51.2499	0.178982	Fragment
2A.k119_73380	1203	45.4548	0.546966	Fragment
15A.k119_101152	1125	53.3088	0.530667	Fragment
4A.k119_69453	1050	52.7075	0.582857	Fragment
6A.k119_48145	12018	41.459	0.542603	Complete
15A.k119_78965	3801	54.0293	0.348329	Fragment
16A.k119_36995	3374	52.5997	0.524303	Fragment
4A.k119_25884	3343	54.0293	0.396051	Fragment
15A.k119_117670	2507	59.0363	0.22138	Fragment
6A.k119_21692	2172	33.9842	0.353591	Fragment
14A.k119_19731	1996	57.6925	0.195391	Fragment
15A.k119_25132	1327	40.4622	0.391108	Fragment
6A.k119_49771	1217	42.5149	0.823336	Fragment
3A.k119_77379	1105	35.659	0.350226	Fragment
15A.k119_14963	8778	40.4838	0.476988	Fragment
15A.k119_215083	1181	49.9999	0.270957	Fragment
15A.k119_75701	8735	40.3846	0.275558	Complete
6A.k119_29833	3359	44.6554	0.75201	Fragment
6A.k119_95861	3112	99.357	0.999036	Fragment
6A.k119_38847	2705	99.188	1	Fragment
6A.k119_49288	2599	99.654	0.999615	Fragment
16A.k119_100022	3575	79.3366	0.903497	Complete
14A.k119_72	1016	61.1205	0.958661	Fragment
14A.k119_43202	2054	55.6356	0.886563	Fragment
16A.k119_64538	3430	45.771	0.702624	Complete
6A.k119_84093	22177	93.327	0.999775	Complete
3A.k119_31266	19989	99.828	0.988244	Near-complete
3A.k119_89784	17173	99.65	0.232866	Fragment
4A.k119_113284:805-8019	7215	92.655	1	Complete
3A.k119_103911	10953	94.5551	1	Complete
1A.k119_16522:4870-15267	10398	88.995	1	Complete
6A.k119_41183	10105	87.573	1	Complete
16A.k119_131928	3405	51.3543	0.743319	Complete
6A.k119_61755	2407	33.7809	0.557125	Fragment
MW239316_assembled	3361	45.0828	0.481999	Complete
14A.k119_717	3307	41.4525	0.589658	Complete
3A.k119_44545	3246	47.3597	0.549908	Complete
2A.k119_41368:120-3219	3100	47.9309	0.524839	Complete
3A.k119_3695	1533	39.0244	0.381605	Fragment
2A.k119_65085	1410	37.113	0.206383	Fragment
15A.k119_80103	1114	41.7391	0.309695	Fragment
16A.k119_17643	2064	36.5387	0.377907	Near-complete
14A.k119_119552	1026	53.3335	0.263158	Fragment
14A.k119_23094	1147	34.4444	0.470793	Fragment
4A.k119_36528	1079	42.3529	0.46988	Fragment
2A.k119_6794	1059	32.8573	0.396601	Fragment
2A.k119_66047	1742	45.0709	0.122273	Fragment
6A.k119_4097	1676	45.2054	0.130668	Fragment
1A.k119_32560	6530	54.3197	0.480551	Complete
6A.k119_9700	1560	45.3848	0.790385	Fragment
3A.k119_10829	2868	51.4207	0.682706	Complete
4A.k119_66637	1585	42.0383	0.297161	Complete
15A.k119_204282	1568	39.4734	0.581633	Complete
16A.k119_30506	1141	37.4998	0.50482	Fragment
3A.k119_74122	1125	45.4226	0.757333	Fragment
3A.k119_69488	1011	54.3477	0.136499	Fragment
14A.k119_103001	1107	33.6062	0.3243	Fragment
3A.k119_79637:120-1625	1506	50.2588	0.250332	Fragment
6A.k119_25220	1158	37.2548	0.264249	Fragment
16A.k119_33032	2075	95.811	0.264096	Fragment
2A.k119_27099	1060	93.061	0.991509	Fragment
2A.k119_31113	5423	30.7	0.104739	Fragment
14A.k119_106315	2743	82.5	0.0433832	Fragment
14A.k119_83476	2009	48.8	0.633649	Fragment
1A.k119_33720	1669	50	0.251049	Fragment
2A.k119_44919	2253	72.5	0.0528185	Fragment
4A.k119_62814	1040	78	0.113462	Fragment
5A.k119_42677	1252	72.5	0.0950479	Fragment
6A.k119_1299	1474	71.5	0.357531	Fragment

## Sheet: Table S3
Table S3. Distribution and abundance of complete or near-complete viruses
Virus	Abbreviation	Contigs	Library	Contigs/isolate	length	reads count	covered_length	Coverage	RPKM
Kadipiro virus	KadiV	15A.k119_142533	15A	15A.k119_142533	3853	513930	3853	1	896.662
Fushun laodelphax striatellus flavivirus 1	FLSF1	6A.k119_84093	6A	6A.k119_84093	22177	403637	22171	0.999729	175.076
Sogatella furcifera totivirus 1	SFTotiV1	15A.k119_177113	16A	15A.k119_177113	5701	231963	5701	1	219.853
Fushun Iflavirus 3	FIflaV3	1A.k119_16522:4870-15267	14A	isolate_14A.k119_110428	9732	178380	9732	1	94.6272
Liaoning Sogatella furcifera partit-like virus	LSPartV	6A.k119_40767	6A	6A.k119_40767	1439	162211	1439	1	1084.32
Fushun Iflavirus 3	FIflaV3	1A.k119_16522:4870-15267	16A	isolate_16A.k119_18117	9534	153443	9534	1	86.9634
Sogatella furcifera totivirus 1	SFTotiV1	15A.k119_177113	4A	15A.k119_177113	5701	146593	5701	1	216.82
Sogatella furcifera totivirus 1	SFTotiV1	15A.k119_177113	14A	15A.k119_177113	5701	116295	5701	1	105.313
Yunnan Sogatella furcifera reo-like virus	YSReoV	15A.k119_167872:1-4399	15A	15A.k119_167872:1-4399	4399	114593	4399	1	175.117
Fushun Iflavirus 3	FIflaV3	1A.k119_16522:4870-15267	4A	isolate_4A.k119_10752	9771	88323	9771	1	76.2206
Fushun Iflavirus 3	FIflaV3	1A.k119_16522:4870-15267	3A	isolate_3A.k119_79858	9721	84446	9721	1	94.1237
Sogatella furcifera totivirus 1	SFTotiV1	15A.k119_177113	15A	15A.k119_177113	5701	83234	5701	1	98.1462
Sanya totivirus 13	STotiV13	14A.k119_40194	16A	isolate_16A.k119_74649	6294	79535	6294	1	68.2804
Fushun Iflavirus 3	FIflaV3	1A.k119_16522:4870-15267	5A	isolate_5A.k119_44483	9822	67836	9822	1	72.161
Sogatella furcifera totivirus 1	SFTotiV1	15A.k119_177113	2A	15A.k119_177113	5701	66176	5701	1	115.332
Fushun Iflavirus 3	FIflaV3	1A.k119_16522:4870-15267	15A	isolate_15A.k119_117996	10571	65896	10571	1	41.9051
Sogatella furcifera totivirus 1	SFTotiV1	15A.k119_177113	5A	15A.k119_177113	5701	61807	5701	1	113.274
Sogatella furcifera hepe-like virus	SFHepeV	4A.k119_113284:805-8019	16A	4A.k119_113284:805-8019	7215	58230	7215	1	43.6089
Sanya totivirus 13	STotiV13	14A.k119_40194	14A	14A.k119_40194	6302	57816	6302	1	47.3632
Yunnan Sogatella furcifera solemo-like virus 1	YSSoleV1	16A.k119_5970	4A	16A.k119_5970	3301	50648	3288	0.996062	129.376
Yunnan Sogatella furcifera barna-like virus	YSSoleV3	16A.k119_140137	16A	16A.k119_140137	2994	48404	2994	1	87.3563
Yunnan Sogatella furcifera solemo-like virus 2	YSSoleV2	2A.k119_41368:120-3219	16A	2A.k119_41368:120-3219	3100	43511	3100	1	75.8406
Sogatella furcifera totivirus 1	SFTotiV1	15A.k119_177113	3A	15A.k119_177113	5701	37643	5701	1	71.5425
Sogatella furcifera hepe-like virus	SFHepeV	4A.k119_113284:805-8019	15A	4A.k119_113284:805-8019	7215	36770	7215	1	34.2595
Sogatella furcifera totivirus 1	SFTotiV1	15A.k119_177113	1A	15A.k119_177113	5701	35228	5701	1	57.046
Sogatella furcifera hepe-like virus	SFHepeV	4A.k119_113284:805-8019	4A	4A.k119_113284:805-8019	7215	34122	7215	1	39.8782
Fushun Iflavirus 3	FIflaV3	1A.k119_16522:4870-15267	1A	1A.k119_16522:4870-15267	10398	33188	10398	1	29.4659
Yunnan Sogatella furcifera solemo-like virus 1	YSSoleV1	16A.k119_5970	16A	16A.k119_5970	3301	27681	3301	1	45.3107
Fushun totivirus 5	FTotiV5	1A.k119_59528:925-7087	1A	1A.k119_59528:925-7087	6163	23849	6163	1	35.7245
Guangxi Sogatella furcifera solemo-like virus 1	GSSoleV1	14A.k119_119896	14A	14A.k119_119896	2984	23203	2984	1	40.1437
Yunnan Sogatella furcifera solemo-like virus 1	YSSoleV1	16A.k119_5970	2A	16A.k119_5970	3301	22403	3290	0.996668	67.4315
Laodelphax striatellus iflavirus 1	LSIflaV1	6A.k119_41183	6A	6A.k119_41183	10105	21991	10105	1	20.9338
Fushun Iflavirus 3	FIflaV3	1A.k119_16522:4870-15267	2A	isolate_15A.k119_117996	10571	20970	10571	1	19.7099
Yunnan Sogatella furcifera Noda-like virus	YSNodaV	16A.k119_131928	16A	16A.k119_131928	3405	19435	3403	0.999413	30.8413
Yunnan Sogatella furcifera solemo-like virus 2	YSSoleV2	2A.k119_41368:120-3219	15A	2A.k119_41368:120-3219	3100	15397	3100	1	33.3886
Guangxi Sogatella furcifera solemo-like virus 1	GSSoleV1	14A.k119_119896	4A	14A.k119_119896	2984	15200	2954	0.989946	42.9519
Fujian Sogatella furcifera solemo-like virus 2	FSSoleV1	3A.k119_10829	3A	3A.k119_10829	2868	14158	2868	1	53.4877
Hangzhou flavivirus 1	HFlaviV1	3A.k119_31266	3A	3A.k119_31266	19989	14108	19988	0.99995	7.64725
Guangxi Sogatella furcifera solemo-like virus 1	GSSoleV1	14A.k119_119896	1A	14A.k119_119896	2984	12292	2932	0.982574	38.0288
Yunnan Sogatella furcifera meta-like virus	YSMetaV	1A.k119_32560	16A	1A.k119_32560	6530	11036	6417	0.982695	9.13194
Guangxi Sogatella furcifera solemo-like virus 2	GSSoleV2	14A.k119_717	14A	14A.k119_717	3307	10582	3269	0.988509	16.5198
Guangxi Sogatella furcifera solemo-like virus 1	GSSoleV1	14A.k119_119896	15A	14A.k119_119896	2984	10483	2954	0.989946	23.6162
Yunnan Sogatella furcifera solemo-like virus 1	YSSoleV1	16A.k119_5970	14A	16A.k119_5970	3301	10161	3226	0.97728	15.8914
Liaoning Sogatella furcifera rhabdo-like virus	LSRhabV	6A.k119_48145	6A	6A.k119_48145	12018	9488	12018	1	7.59419
Liaoning Sogatella furcifera Noda-like virus	LSSoleV	MW239316_assembled	6A	MW239316_assembled	3361	8882	3352	0.997322	25.4203
Sogatella furcifera hepe-like virus	SFHepeV	4A.k119_113284:805-8019	14A	4A.k119_113284:805-8019	7215	8702	7198	0.997644	6.22665
Yunnan Sogatella furcifera solemo-like virus 2	YSSoleV2	2A.k119_41368:120-3219	14A	2A.k119_41368:120-3219	3100	8557	3100	1	14.2505
Guangxi Sogatella furcifera solemo-like virus 1	GSSoleV1	14A.k119_119896	2A	14A.k119_119896	2984	8538	2913	0.976206	28.4288
Yunnan Sogatella furcifera solemo-like virus 2	YSSoleV2	2A.k119_41368:120-3219	5A	2A.k119_41368:120-3219	3100	8264	3100	1	27.8529
Yunnan Sogatella furcifera meta-like virus	YSMetaV	1A.k119_32560	14A	1A.k119_32560	6530	7733	6433	0.985145	6.11373
Yunnan Sogatella furcifera solemo-like virus 1	YSSoleV1	16A.k119_5970	3A	16A.k119_5970	3301	7733	3227	0.977583	25.3824
Fujian Sogatella furcifera solemo-like virus 1	FSSoleV1	3A.k119_44545	3A	3A.k119_44545	3246	7327	3246	1	24.4573
Sogatella furcifera hepe-like virus	SFHepeV	4A.k119_113284:805-8019	2A	4A.k119_113284:805-8019	7215	7279	7214	0.999861	10.0239
Nilaparvata lugens honeydew virus-2	NLHV2	3A.k119_103911	3A	3A.k119_103911	10953	6067	10953	1	6.00167
Sogatella furcifera hepe-like virus	SFHepeV	4A.k119_113284:805-8019	3A	4A.k119_113284:805-8019	7215	5991	7215	1	8.99692
Yunnan Sogatella furcifera meta-like virus	YSMetaV	1A.k119_32560	1A	1A.k119_32560	6530	5692	6528	0.999694	8.04712
Guangxi Sogatella furcifera solemo-like virus 2	GSSoleV2	14A.k119_717	3A	14A.k119_717	3307	5362	3241	0.980042	17.568
Yunnan Sogatella furcifera solemo-like virus 2	YSSoleV2	2A.k119_41368:120-3219	2A	2A.k119_41368:120-3219	3100	5302	3100	1	16.9934
Fushun phasmavirus 1	FPhasV1	4A.k119_18800	4A	4A.k119_18800	6924	5169	6924	1	6.29488
Sogatella furcifera hepe-like virus	SFHepeV	4A.k119_113284:805-8019	5A	4A.k119_113284:805-8019	7215	5061	7206	0.998753	7.32895
Yunnan Sogatella furcifera meta-like virus	YSMetaV	1A.k119_32560	2A	1A.k119_32560	6530	4570	6257	0.958193	6.95352
Yunnan Sogatella furcifera meta-like virus	YSMetaV	1A.k119_32560	4A	1A.k119_32560	6530	4488	6358	0.97366	5.79532
Yunnan Sogatella furcifera solemo-like virus 2	YSSoleV2	2A.k119_41368:120-3219	4A	2A.k119_41368:120-3219	3100	4480	3099	0.999677	12.1858
Yunnan Sogatella furcifera meta-like virus	YSMetaV	1A.k119_32560	3A	1A.k119_32560	6530	4363	6410	0.981623	7.23941
Yunnan Sogatella furcifera meta-like virus	YSMetaV	1A.k119_32560	15A	1A.k119_32560	6530	4306	6303	0.965237	4.43287
Yunnan Sogatella furcifera solemo-like virus 2	YSSoleV2	2A.k119_41368:120-3219	3A	2A.k119_41368:120-3219	3100	4030	3099	0.999677	14.0856
Guangxi Sogatella furcifera solemo-like virus 1	GSSoleV1	14A.k119_119896	5A	14A.k119_119896	2984	3969	2929	0.981568	13.8971
Yunnan Sogatella furcifera solemo-like virus 2	YSSoleV2	2A.k119_41368:120-3219	1A	2A.k119_41368:120-3219	3100	3907	3098	0.999355	11.6351
Yunnan Sogatella furcifera meta-like virus	YSMetaV	1A.k119_32560	5A	1A.k119_32560	6530	3857	6186	0.94732	6.17133
Yunnan Sogatella furcifera barna-like virus	YSSoleV3	16A.k119_140137	4A	16A.k119_140137	2994	2155	2918	0.974616	6.06922
Sogatella furcifera hepe-like virus	SFHepeV	4A.k119_113284:805-8019	1A	4A.k119_113284:805-8019	7215	2138	7145	0.990298	2.73565
Guangxi Sogatella furcifera solemo-like virus 2	GSSoleV2	14A.k119_717	15A	14A.k119_717	3307	2045	3217	0.972785	4.15703
Yunnan Sogatella furcifera bunya-like virus	YSBunyV	15A.k119_75701	15A	15A.k119_75701	8735	1923	8680	0.993703	1.47993
Yunnan Sogatella furcifera barna-like virus	YSSoleV3	16A.k119_140137	3A	16A.k119_140137	2994	1666	2924	0.97662	6.02912
Yunnan Sogatella furcifera toti-like virus	YSTotiV	2A.k119_121836	2A	2A.k119_121836	7169	1638	7169	1	2.27016
Yunnan Sogatella furcifera jingmen-like virus	YSjingV	16A.k119_64538	16A	16A.k119_64538	3430	1633	3430	1	2.57251
Guangxi Sogatella furcifera solemo-like virus 2	GSSoleV2	14A.k119_717	5A	14A.k119_717	3307	1630	3225	0.975204	5.14986
Fujian Sogatella furcifera botourmia-like virus	FSBotoV	4A.k119_108656	4A	4A.k119_108656	3421	999	3421	1	2.46235
Yunnan Sogatella furcifera toti-like virus	YSTotiV	2A.k119_121836	4A	2A.k119_121836	7169	877	7082	0.987864	1.03152
Yunnan Sogatella furcifera jingmen-like virus	YSjingV	16A.k119_64538	15A	16A.k119_64538	3430	572	3367	0.981633	1.12105
Yunnan Sogatella furcifera jingmen-like virus	YSjingV	16A.k119_64538	2A	16A.k119_64538	3430	538	3397	0.990379	1.55844
Yunnan Sogatella furcifera toti-like virus	YSTotiV	2A.k119_121836	5A	2A.k119_121836	7169	440	6974	0.9728	0.641263
Yunnan Sogatella furcifera jingmen-like virus	YSjingV	16A.k119_64538	3A	16A.k119_64538	3430	438	3354	0.977843	1.3836
Yunnan Sogatella furcifera barna-like virus	YSSoleV3	16A.k119_140137	5A	16A.k119_140137	2994	420	2882	0.962592	1.46568
Yunnan Sogatella furcifera jingmen-like virus	YSjingV	16A.k119_64538	5A	16A.k119_64538	3430	394	3277	0.955394	1.20017
Yunnan Sogatella furcifera barna-like virus	YSSoleV3	16A.k119_140137	1A	16A.k119_140137	2994	326	2474	0.826319	1.0052
Yunnan Sogatella furcifera jingmen-like virus	YSjingV	16A.k119_64538	4A	16A.k119_64538	3430	310	3329	0.970554	0.762088
Yunnan Sogatella furcifera barna-like virus	YSSoleV3	16A.k119_140137	2A	16A.k119_140137	2994	255	2821	0.942218	0.846234
Yunnan Sogatella furcifera jingmen-like virus	YSjingV	16A.k119_64538	14A	16A.k119_64538	3430	244	3318	0.967347	0.367255
Yunnan Sogatella furcifera jingmen-like virus	YSjingV	16A.k119_64538	1A	16A.k119_64538	3430	208	3037	0.885423	0.559832
Sanya totivirus 13	STotiV13	14A.k119_40194	15A	isolate_16A.k119_74649	6294	168	5212	0.82809	0.179435
Yunnan Sogatella furcifera barna-like virus	YSSoleV3	16A.k119_140137	15A	16A.k119_140137	2994	122	2482	0.828991	0.273925
Yunnan Sogatella furcifera solemo-like virus 1	YSSoleV1	16A.k119_5970	15A	16A.k119_5970	3301	48	2079	0.629809	0.0977506
Kadipiro virus	KadiV	15A.k119_142533	14A	15A.k119_142533	3853	39	1905	0.49442	0.0522561
Kadipiro virus	KadiV	15A.k119_142533	16A	15A.k119_142533	3853	38	1679	0.435764	0.0532904
Yunnan Sogatella furcifera Noda-like virus	YSNodaV	16A.k119_131928	15A	16A.k119_131928	3405	37	1884	0.553304	0.073048
Fushun laodelphax striatellus flavivirus 1	FLSF1	6A.k119_84093	2A	6A.k119_84093	22177	29	2373	0.107003	0.0129926
Liaoning Sogatella furcifera partit-like virus	LSPartV	6A.k119_40767	3A	6A.k119_40767	1439	26	980	0.681028	0.195769
Fushun laodelphax striatellus flavivirus 1	FLSF1	6A.k119_84093	1A	6A.k119_84093	22177	25	2057	0.0927538	0.010407
Liaoning Sogatella furcifera Noda-like virus	LSSoleV	MW239316_assembled	4A	MW239316_assembled	3361	23	1754	0.521868	0.0577028
Fushun laodelphax striatellus flavivirus 1	FLSF1	6A.k119_84093	3A	6A.k119_84093	22177	23	1850	0.0834198	0.0112371
Fushun laodelphax striatellus flavivirus 1	FLSF1	6A.k119_84093	4A	6A.k119_84093	22177	22	2157	0.0972629	0.00836484
Liaoning Sogatella furcifera partit-like virus	LSPartV	6A.k119_40767	2A	6A.k119_40767	1439	22	666	0.462821	0.151902
Liaoning Sogatella furcifera partit-like virus	LSPartV	6A.k119_40767	1A	6A.k119_40767	1439	22	664	0.461432	0.14114
Yunnan Sogatella furcifera solemo-like virus 1	YSSoleV1	16A.k119_5970	1A	16A.k119_5970	3301	21	1247	0.377764	0.0587303
Liaoning Sogatella furcifera partit-like virus	LSPartV	6A.k119_40767	4A	6A.k119_40767	1439	20	755	0.52467	0.117194
Yunnan Sogatella furcifera meta-like virus	YSMetaV	1A.k119_32560	6A	1A.k119_32560	6530	18	1141	0.174732	0.0265154
Hangzhou flavivirus 1	HFlaviV1	3A.k119_31266	5A	3A.k119_31266	19989	13	1030	0.0515283	0.00679508
Fujian Sogatella furcifera solemo-like virus 2	FSSoleV2	3A.k119_10829	4A	3A.k119_10829	2868	13	233	0.0812413	0.038221
Yunnan Sogatella furcifera reo-like virus	YSReoV	15A.k119_167872:1-4399	14A	15A.k119_167872:1-4399	4399	13	1083	0.246192	0.0152567
Liaoning Sogatella furcifera partit-like virus	LSPartV	6A.k119_40767	5A	6A.k119_40767	1439	12	791	0.549687	0.087129
Sogatella furcifera totivirus 1	SFTotiV1	15A.k119_177113	6A	15A.k119_177113	5701	12	660	0.115769	0.0202474
Yunnan Sogatella furcifera barna-like virus	YSSoleV3	16A.k119_140137	14A	16A.k119_140137	2994	11	760	0.253841	0.0189676
Yunnan Sogatella furcifera reo-like virus	YSReoV	15A.k119_167872:1-4399	16A	15A.k119_167872:1-4399	4399	11	618	0.140486	0.0135115
Fujian Sogatella furcifera botourmia-like virus	FSBotoV	4A.k119_108656	2A	4A.k119_108656	3421	10	880	0.257235	0.0290435
Fushun Iflavirus 3	FIflaV3	1A.k119_16522:4870-15267	6A	isolate_3A.k119_79858	9721	10	846	0.0870281	0.00989528
Guangxi Sogatella furcifera solemo-like virus 1	GSSoleV1	14A.k119_119896	16A	14A.k119_119896	2984	9	720	0.241287	0.016297
Fujian Sogatella furcifera solemo-like virus 2	FSSoleV2	3A.k119_10829	1A	3A.k119_10829	2868	8	304	0.105997	0.0257513
Fushun laodelphax striatellus flavivirus 1	FLSF1	6A.k119_84093	5A	6A.k119_84093	22177	7	689	0.0310682	0.0032979
Fujian Sogatella furcifera botourmia-like virus	FSBotoV	4A.k119_108656	1A	4A.k119_108656	3421	7	530	0.154925	0.0188901
Liaoning Sogatella furcifera Noda-like virus	LSSoleV	MW239316_assembled	1A	MW239316_assembled	3361	6	577	0.171675	0.0164805
Fujian Sogatella furcifera botourmia-like virus	FSBotoV	4A.k119_108656	3A	4A.k119_108656	3421	6	600	0.175387	0.0190033
Liaoning Sogatella furcifera Noda-like virus	LSSoleV	MW239316_assembled	2A	MW239316_assembled	3361	5	368	0.109491	0.014781
Fujian Sogatella furcifera botourmia-like virus	FSBotoV	4A.k119_108656	5A	4A.k119_108656	3421	5	489	0.142941	0.0152707
Liaoning Sogatella furcifera Noda-like virus	LSSoleV	MW239316_assembled	5A	MW239316_assembled	3361	3	247	0.07349	0.00932599
Laodelphax striatellus iflavirus 1	LSIflaV1	6A.k119_41183	4A	6A.k119_41183	10105	3	299	0.0295893	0.00250336
Laodelphax striatellus iflavirus 1	LSIflaV1	6A.k119_41183	2A	6A.k119_41183	10105	3	198	0.0195943	0.00294976
Sogatella furcifera hepe-like virus	SFHepeV	4A.k119_113284:805-8019	6A	4A.k119_113284:805-8019	7215	3	211	0.0292446	0.00399967
Fujian Sogatella furcifera botourmia-like virus	FSBotoV	4A.k119_108656	6A	4A.k119_108656	3421	3	300	0.0876937	0.00843543
Fujian Sogatella furcifera solemo-like virus 1	FSSoleV1	3A.k119_44545	4A	3A.k119_44545	3246	3	203	0.0625385	0.0077931
Yunnan Sogatella furcifera solemo-like virus 2	YSSoleV2	2A.k119_41368:120-3219	6A	2A.k119_41368:120-3219	3100	3	247	0.0796774	0.0093089
Liaoning Sogatella furcifera Noda-like virus	LSSoleV	MW239316_assembled	3A	MW239316_assembled	3361	2	185	0.0550431	0.00644752
Liaoning Sogatella furcifera rhabdo-like virus	LSRhabV	6A.k119_48145	4A	6A.k119_48145	12018	2	200	0.0166417	0.00140325
Laodelphax striatellus iflavirus 1	LSIflaV1	6A.k119_41183	5A	6A.k119_41183	10105	2	183	0.0181098	0.00206793
Liaoning Sogatella furcifera partit-like virus	LSPartV	6A.k119_40767	16A	6A.k119_40767	1439	2	113	0.0785268	0.0075099
Fushun phasmavirus 1	FPhasV1	4A.k119_18800	16A	4A.k119_18800	6924	2	136	0.0196418	0.00156077
Nilaparvata lugens honeydew virus-2	NLHV2	3A.k119_103911	2A	3A.k119_103911	10953	2	200	0.0182598	0.00181426
Nilaparvata lugens honeydew virus-2	NLHV2	3A.k119_103911	1A	3A.k119_103911	10953	2	200	0.0182598	0.00168572
Guangxi Sogatella furcifera solemo-like virus 2	GSSoleV2	14A.k119_717	6A	14A.k119_717	3307	2	129	0.0390082	0.00581748
Guangxi Sogatella furcifera solemo-like virus 2	GSSoleV2	14A.k119_717	1A	14A.k119_717	3307	2	122	0.0368914	0.00558322
Guangxi Sogatella furcifera solemo-like virus 2	GSSoleV2	14A.k119_717	16A	14A.k119_717	3307	2	132	0.0399153	0.00326784
Liaoning Sogatella furcifera rhabdo-like virus	LSRhabV	6A.k119_48145	3A	6A.k119_48145	12018	1	100	0.00832085	0.000901568
Fushun phasmavirus 1	FPhasV1	4A.k119_18800	1A	4A.k119_18800	6924	1	100	0.0144425	0.00133331
Hangzhou flavivirus 1	HFlaviV1	3A.k119_31266	4A	3A.k119_31266	19989	1	100	0.00500275	0.000421839
Fujian Sogatella furcifera solemo-like virus 2	FSSoleV2	3A.k119_10829	5A	3A.k119_10829	2868	1	100	0.0348675	0.00364303
Fujian Sogatella furcifera solemo-like virus 2	FSSoleV2	3A.k119_10829	2A	3A.k119_10829	2868	1	100	0.0348675	0.00346436
Fushun totivirus 5	FTotiV5	1A.k119_59528:925-7087	5A	1A.k119_59528:925-7087	6163	1	100	0.0162259	0.00169531
Fushun totivirus 5	FTotiV5	1A.k119_59528:925-7087	4A	1A.k119_59528:925-7087	6163	1	99	0.0160636	0.00136819
Fushun totivirus 5	FTotiV5	1A.k119_59528:925-7087	3A	1A.k119_59528:925-7087	6163	1	100	0.0162259	0.00175808
Yunnan Sogatella furcifera solemo-like virus 1	YSSoleV1	16A.k119_5970	6A	16A.k119_5970	3301	1	100	0.0302939	0.00291403
Yunnan Sogatella furcifera solemo-like virus 1	YSSoleV1	16A.k119_5970	5A	16A.k119_5970	3301	1	100	0.0302939	0.00316517
Guangxi Sogatella furcifera solemo-like virus 1	GSSoleV1	14A.k119_119896	6A	14A.k119_119896	2984	1	100	0.0335121	0.00322359
Guangxi Sogatella furcifera solemo-like virus 1	GSSoleV1	14A.k119_119896	3A	14A.k119_119896	2984	1	100	0.0335121	0.00363105
Liaoning Sogatella furcifera Noda-like virus	LSSoleV	MW239316_assembled	16A	MW239316_assembled	3361	0	0	0	0
Liaoning Sogatella furcifera Noda-like virus	LSSoleV	MW239316_assembled	15A	MW239316_assembled	3361	0	0	0	0
Liaoning Sogatella furcifera Noda-like virus	LSSoleV	MW239316_assembled	14A	MW239316_assembled	3361	0	0	0	0
Fushun laodelphax striatellus flavivirus 1	FLSF1	6A.k119_84093	16A	6A.k119_84093	22177	0	0	0	0
Fushun laodelphax striatellus flavivirus 1	FLSF1	6A.k119_84093	15A	6A.k119_84093	22177	0	0	0	0
Fushun laodelphax striatellus flavivirus 1	FLSF1	6A.k119_84093	14A	6A.k119_84093	22177	0	0	0	0
Liaoning Sogatella furcifera rhabdo-like virus	LSRhabV	6A.k119_48145	5A	6A.k119_48145	12018	0	0	0	0
Liaoning Sogatella furcifera rhabdo-like virus	LSRhabV	6A.k119_48145	2A	6A.k119_48145	12018	0	0	0	0
Liaoning Sogatella furcifera rhabdo-like virus	LSRhabV	6A.k119_48145	1A	6A.k119_48145	12018	0	0	0	0
Liaoning Sogatella furcifera rhabdo-like virus	LSRhabV	6A.k119_48145	16A	6A.k119_48145	12018	0	0	0	0
Liaoning Sogatella furcifera rhabdo-like virus	LSRhabV	6A.k119_48145	15A	6A.k119_48145	12018	0	0	0	0
Liaoning Sogatella furcifera rhabdo-like virus	LSRhabV	6A.k119_48145	14A	6A.k119_48145	12018	0	0	0	0
Laodelphax striatellus iflavirus 1	LSIflaV1	6A.k119_41183	3A	6A.k119_41183	10105	0	0	0	0
Laodelphax striatellus iflavirus 1	LSIflaV1	6A.k119_41183	1A	6A.k119_41183	10105	0	0	0	0
Laodelphax striatellus iflavirus 1	LSIflaV1	6A.k119_41183	16A	6A.k119_41183	10105	0	0	0	0
Laodelphax striatellus iflavirus 1	LSIflaV1	6A.k119_41183	15A	6A.k119_41183	10105	0	0	0	0
Laodelphax striatellus iflavirus 1	LSIflaV1	6A.k119_41183	14A	6A.k119_41183	10105	0	0	0	0
Liaoning Sogatella furcifera partit-like virus	LSPartV	6A.k119_40767	15A	6A.k119_40767	1439	0	0	0	0
Liaoning Sogatella furcifera partit-like virus	LSPartV	6A.k119_40767	14A	6A.k119_40767	1439	0	0	0	0
Fushun phasmavirus 1	FPhasV1	4A.k119_18800	6A	4A.k119_18800	6924	0	0	0	0
Fushun phasmavirus 1	FPhasV1	4A.k119_18800	5A	4A.k119_18800	6924	0	0	0	0
Fushun phasmavirus 1	FPhasV1	4A.k119_18800	3A	4A.k119_18800	6924	0	0	0	0
Fushun phasmavirus 1	FPhasV1	4A.k119_18800	2A	4A.k119_18800	6924	0	0	0	0
Fushun phasmavirus 1	FPhasV1	4A.k119_18800	15A	4A.k119_18800	6924	0	0	0	0
Fushun phasmavirus 1	FPhasV1	4A.k119_18800	14A	4A.k119_18800	6924	0	0	0	0
Fujian Sogatella furcifera botourmia-like virus	FSBotoV	4A.k119_108656	16A	4A.k119_108656	3421	0	0	0	0
Fujian Sogatella furcifera botourmia-like virus	FSBotoV	4A.k119_108656	15A	4A.k119_108656	3421	0	0	0	0
Fujian Sogatella furcifera botourmia-like virus	FSBotoV	4A.k119_108656	14A	4A.k119_108656	3421	0	0	0	0
Fujian Sogatella furcifera solemo-like virus 1	FSSoleV1	3A.k119_44545	6A	3A.k119_44545	3246	0	0	0	0
Fujian Sogatella furcifera solemo-like virus 1	FSSoleV1	3A.k119_44545	5A	3A.k119_44545	3246	0	0	0	0
Fujian Sogatella furcifera solemo-like virus 1	FSSoleV1	3A.k119_44545	2A	3A.k119_44545	3246	0	0	0	0
Fujian Sogatella furcifera solemo-like virus 1	FSSoleV1	3A.k119_44545	1A	3A.k119_44545	3246	0	0	0	0
Fujian Sogatella furcifera solemo-like virus 1	FSSoleV1	3A.k119_44545	16A	3A.k119_44545	3246	0	0	0	0
Fujian Sogatella furcifera solemo-like virus 1	FSSoleV1	3A.k119_44545	15A	3A.k119_44545	3246	0	0	0	0
Fujian Sogatella furcifera solemo-like virus 1	FSSoleV1	3A.k119_44545	14A	3A.k119_44545	3246	0	0	0	0
Hangzhou flavivirus 1	HFlaviV1	3A.k119_31266	6A	3A.k119_31266	19989	0	0	0	0
Hangzhou flavivirus 1	HFlaviV1	3A.k119_31266	2A	3A.k119_31266	19989	0	0	0	0
Hangzhou flavivirus 1	HFlaviV1	3A.k119_31266	1A	3A.k119_31266	19989	0	0	0	0
Hangzhou flavivirus 1	HFlaviV1	3A.k119_31266	16A	3A.k119_31266	19989	0	0	0	0
Hangzhou flavivirus 1	HFlaviV1	3A.k119_31266	15A	3A.k119_31266	19989	0	0	0	0
Hangzhou flavivirus 1	HFlaviV1	3A.k119_31266	14A	3A.k119_31266	19989	0	0	0	0
Fujian Sogatella furcifera solemo-like virus 2	FSSoleV2	3A.k119_10829	6A	3A.k119_10829	2868	0	0	0	0
Fujian Sogatella furcifera solemo-like virus 2	FSSoleV2	3A.k119_10829	16A	3A.k119_10829	2868	0	0	0	0
Fujian Sogatella furcifera solemo-like virus 2	FSSoleV2	3A.k119_10829	15A	3A.k119_10829	2868	0	0	0	0
Fujian Sogatella furcifera solemo-like virus 2	FSSoleV2	3A.k119_10829	14A	3A.k119_10829	2868	0	0	0	0
Nilaparvata lugens honeydew virus-2	NLHV2	3A.k119_103911	6A	3A.k119_103911	10953	0	0	0	0
Nilaparvata lugens honeydew virus-2	NLHV2	3A.k119_103911	5A	3A.k119_103911	10953	0	0	0	0
Nilaparvata lugens honeydew virus-2	NLHV2	3A.k119_103911	4A	3A.k119_103911	10953	0	0	0	0
Nilaparvata lugens honeydew virus-2	NLHV2	3A.k119_103911	16A	3A.k119_103911	10953	0	0	0	0
Nilaparvata lugens honeydew virus-2	NLHV2	3A.k119_103911	15A	3A.k119_103911	10953	0	0	0	0
Nilaparvata lugens honeydew virus-2	NLHV2	3A.k119_103911	14A	3A.k119_103911	10953	0	0	0	0
Yunnan Sogatella furcifera toti-like virus	YSTotiV	2A.k119_121836	6A	2A.k119_121836	7169	0	0	0	0
Yunnan Sogatella furcifera toti-like virus	YSTotiV	2A.k119_121836	3A	2A.k119_121836	7169	0	0	0	0
Yunnan Sogatella furcifera toti-like virus	YSTotiV	2A.k119_121836	1A	2A.k119_121836	7169	0	0	0	0
Yunnan Sogatella furcifera toti-like virus	YSTotiV	2A.k119_121836	16A	2A.k119_121836	7169	0	0	0	0
Yunnan Sogatella furcifera toti-like virus	YSTotiV	2A.k119_121836	15A	2A.k119_121836	7169	0	0	0	0
Yunnan Sogatella furcifera toti-like virus	YSTotiV	2A.k119_121836	14A	2A.k119_121836	7169	0	0	0	0
Fushun totivirus 5	FTotiV5	1A.k119_59528:925-7087	6A	1A.k119_59528:925-7087	6163	0	0	0	0
Fushun totivirus 5	FTotiV5	1A.k119_59528:925-7087	2A	1A.k119_59528:925-7087	6163	0	0	0	0
Fushun totivirus 5	FTotiV5	1A.k119_59528:925-7087	16A	1A.k119_59528:925-7087	6163	0	0	0	0
Fushun totivirus 5	FTotiV5	1A.k119_59528:925-7087	15A	1A.k119_59528:925-7087	6163	0	0	0	0
Fushun totivirus 5	FTotiV5	1A.k119_59528:925-7087	14A	1A.k119_59528:925-7087	6163	0	0	0	0
Yunnan Sogatella furcifera jingmen-like virus	YSjingV	16A.k119_64538	6A	16A.k119_64538	3430	0	0	0	0
Yunnan Sogatella furcifera barna-like virus	YSSoleV3	16A.k119_140137	6A	16A.k119_140137	2994	0	0	0	0
Yunnan Sogatella furcifera Noda-like virus	YSNodaV	16A.k119_131928	6A	16A.k119_131928	3405	0	0	0	0
Yunnan Sogatella furcifera Noda-like virus	YSNodaV	16A.k119_131928	5A	16A.k119_131928	3405	0	0	0	0
Yunnan Sogatella furcifera Noda-like virus	YSNodaV	16A.k119_131928	4A	16A.k119_131928	3405	0	0	0	0
Yunnan Sogatella furcifera Noda-like virus	YSNodaV	16A.k119_131928	3A	16A.k119_131928	3405	0	0	0	0
Yunnan Sogatella furcifera Noda-like virus	YSNodaV	16A.k119_131928	2A	16A.k119_131928	3405	0	0	0	0
Yunnan Sogatella furcifera Noda-like virus	YSNodaV	16A.k119_131928	1A	16A.k119_131928	3405	0	0	0	0
Yunnan Sogatella furcifera Noda-like virus	YSNodaV	16A.k119_131928	14A	16A.k119_131928	3405	0	0	0	0
Yunnan Sogatella furcifera bunya-like virus	YSBunyV	15A.k119_75701	6A	15A.k119_75701	8735	0	0	0	0
Yunnan Sogatella furcifera bunya-like virus	YSBunyV	15A.k119_75701	5A	15A.k119_75701	8735	0	0	0	0
Yunnan Sogatella furcifera bunya-like virus	YSBunyV	15A.k119_75701	4A	15A.k119_75701	8735	0	0	0	0
Yunnan Sogatella furcifera bunya-like virus	YSBunyV	15A.k119_75701	3A	15A.k119_75701	8735	0	0	0	0
Yunnan Sogatella furcifera bunya-like virus	YSBunyV	15A.k119_75701	2A	15A.k119_75701	8735	0	0	0	0
Yunnan Sogatella furcifera bunya-like virus	YSBunyV	15A.k119_75701	1A	15A.k119_75701	8735	0	0	0	0
Yunnan Sogatella furcifera bunya-like virus	YSBunyV	15A.k119_75701	16A	15A.k119_75701	8735	0	0	0	0
Yunnan Sogatella furcifera bunya-like virus	YSBunyV	15A.k119_75701	14A	15A.k119_75701	8735	0	0	0	0
Yunnan Sogatella furcifera reo-like virus	YSReoV	15A.k119_167872:1-4399	6A	15A.k119_167872:1-4399	4399	0	0	0	0
Yunnan Sogatella furcifera reo-like virus	YSReoV	15A.k119_167872:1-4399	5A	15A.k119_167872:1-4399	4399	0	0	0	0
Yunnan Sogatella furcifera reo-like virus	YSReoV	15A.k119_167872:1-4399	4A	15A.k119_167872:1-4399	4399	0	0	0	0
Yunnan Sogatella furcifera reo-like virus	YSReoV	15A.k119_167872:1-4399	3A	15A.k119_167872:1-4399	4399	0	0	0	0
Yunnan Sogatella furcifera reo-like virus	YSReoV	15A.k119_167872:1-4399	2A	15A.k119_167872:1-4399	4399	0	0	0	0
Yunnan Sogatella furcifera reo-like virus	YSReoV	15A.k119_167872:1-4399	1A	15A.k119_167872:1-4399	4399	0	0	0	0
Kadipiro virus	KadiV	15A.k119_142533	6A	15A.k119_142533	3853	0	0	0	0
Kadipiro virus	KadiV	15A.k119_142533	5A	15A.k119_142533	3853	0	0	0	0
Kadipiro virus	KadiV	15A.k119_142533	4A	15A.k119_142533	3853	0	0	0	0
Kadipiro virus	KadiV	15A.k119_142533	3A	15A.k119_142533	3853	0	0	0	0
Kadipiro virus	KadiV	15A.k119_142533	2A	15A.k119_142533	3853	0	0	0	0
Kadipiro virus	KadiV	15A.k119_142533	1A	15A.k119_142533	3853	0	0	0	0
Guangxi Sogatella furcifera solemo-like virus 2	GSSoleV2	14A.k119_717	4A	14A.k119_717	3307	0	0	0	0
Guangxi Sogatella furcifera solemo-like virus 2	GSSoleV2	14A.k119_717	2A	14A.k119_717	3307	0	0	0	0
Sanya totivirus 13	STotiV13	14A.k119_40194	6A	isolate_16A.k119_74649	6294	0	0	0	0
Sanya totivirus 13	STotiV13	14A.k119_40194	5A	isolate_16A.k119_74649	6294	0	0	0	0
Sanya totivirus 13	STotiV13	14A.k119_40194	4A	isolate_16A.k119_74649	6294	0	0	0	0
Sanya totivirus 13	STotiV13	14A.k119_40194	3A	isolate_16A.k119_74649	6294	0	0	0	0
Sanya totivirus 13	STotiV13	14A.k119_40194	2A	isolate_16A.k119_74649	6294	0	0	0	0
Sanya totivirus 13	STotiV13	14A.k119_40194	1A	isolate_16A.k119_74649	6294	0	0	0	0

## Sheet: Table S4
Table S4. Complete secquence of the new SoSNV1 (5'-3')
>SoSNV1
GCATAAAACTACAGAGTTCATTAAATTGAAAGTATATTTCTGATTTGGAGCGCATTTATTCCTTACTTTGATATATCTCTGGGGTTTTGTGTTATTCTTTCCCAGTCTATTTGCAGATTTAGGTGAAAGATCAAACCCGCTAACGGCTTTTCCATGTCTATTATTGAGAGGGCTCAGCTGGCTTTGGGTAGAGTATTCGACTGGATTTATAACATGGAGGTTGAACCATTGTATGATGAGGAGGGAGAGGTTGTTCCACAGCCTCCCCCTGTTTTTGATTTTGCAGGGTGGTTCAACGTCGTGGCATTGATCCCGGCGTGTATCTATCTGGCTTGCATAGCCTTGTGGTGGGTGTTCTGGTTTGCTCTAGCACATCCCTACATTACGATGATATCCATG…

## Sheet: Table S5
Table S5. Assembly quality metrics
Library	Total reads	Number of Contigs	Total contig length (bp)	Min length (bp)	Max length (bp)	Average length (bp)	N50 (bp)
1A	216641390	70330	55987901	200	23217	796	1018
2A	201292758	124628	88500264	200	39462	710	790
3A	184586144	105247	80881446	200	27018	768	944
4A	237187762	117093	81939642	200	49524	699	769
5A	191420288	91515	65147635	200	32930	711	800
6A	207917556	95059	66535241	200	27020	699	788
14A	387398820	125813	93480485	200	45020	743	837
15A	297513256	228213	162488575	200	27361	712	795
16A	370139404	149109	103863006	200	23916	696	752

## Sheet: Table S6
Table S6. Primers used in this study
Name	Sequence
SoSNV1-RT-F	GCTTTGGGTAGAGTATTCGAC
SoSNV1-RT-R	TGG GAA ATC CGC GTA CTT CTT
RACE-F1	GATCAGACTATTGAGGACTTTCCGGAG
RACE-F2	CTTTTTGTTGAAGGACTCAGTTGTGTC
RACE-R1	GTCGAATACT CTACCCAAAG C
RACE-R2	CAT CAT ACA ATG GTT CAA CCT C
